# Supplementary material for: In-depth summary of adverse events associated with Flurbiprofen: A real-world pharmacovigilance study from 2004 to 2024 using the FAERS database
Source: PLoS One. 2025 Aug 6;20(8):e0329636. doi: 10.1371/journal.pone.0329636 (PMC12327686; doi:10.1371/journal.pone.0329636)
Supplement: S1 File — (XLSX) [file pone.0329636.s001.xlsx]

## Sheet: PT Preferred Term
Subcomponent Layer	SOC	SOC Coding	High Level Group (HLGT)	HLGT coding	High Level Language	High Level Language Coding	PT	PT coding	A (Target Drug - Target Report)	B (Target Drug - Other Reports)	C (Additional drug-target report)	D (Other drug – Other report)	N (total)	ROR value	ROR Lower Confidence Interval (95% CI Lower)	ROR Upper Confidence Interval (95% CI Upper)	ROR SIGNAL (Y = YES, N = NO)	PRR value	PRR Lower Confidence Interval (95% CI Lower)	PRR Upper Confidence Interval (95% CI Upper)	PRR Signals (Y = Yes, N = No)	Chi-Square	PRR Signals (Y = Yes, N = No)	IC value	EIC value	IC Lower Confidence Interval (95% CI Lower/IC025)	IC Upper Confidence Interval (95% CI Upper)	IC Signals (Y = Yes, N = No)	IC Signal Strength	EBGM Value	EBGM 95% CI Lower	EBGM 95% CI Upper	EBGM Signal (Y=Yes, N=No)	IC Value (Exact Method)	IC 95% CI Lower (Exact Method)	IC 95% CI Upper (Exact Method)	IC Signal (Exact Method) (Y=Yes, N=No)	ROR Value (Noren et al.)	ROR 95% CI Lower (Noren et al.)	ROR 95% CI Upper (Noren et al.)	ROR Signal (Noren et al.) (Y=Yes, N=No)	Proportion (Binomial)	95% CI Lower (Binomial, Clopper-Pearson Exact)	95% CI Upper (Binomial, Clopper-Pearson Exact)	ROR (95% CI)	PRR(95% CI)	PRR(Chi_Square)	IC(IC025)	IC(IC025)(Noren)
<18	Renal and urinary disorders	10038359	Renal disorders (excl nephropathies)	10038430	Renal failure and impairment	10038443	Acute kidney injury	10069339	21	110	4994	2020850	2025975	77.2524	48.4001	123.304	Y	65.0288	43.9004	96.3258	Y	1321.65	Y	6.01705	4.05147	3.38577	4.71717	Y	Strong Signal (+++)	64.7606	40.5737	103.366	Y	4.70507	3.97332	5.21766	Y	26.0837	16.3419	41.6327	Y	16.03	10.21	23.45	77.25(48.40,123.30)	65.03(43.90,96.33)	65.03(1321.65)	6.02(3.39)	4.71(3.97)
18-44	Renal and urinary disorders	10038359	Renal disorders (excl nephropathies)	10038430	Renal failure and impairment	10038443	Acute kidney injury	10069339	12	211	16565	7975789	7992577	27.383	15.3031	48.9986	Y	25.9633	14.9708	45.027	Y	288.411	Y	4.6974	3.14992	2.32646	3.97338	Y	Medium Signal (++)	25.9452	14.4995	46.4259	Y	3.69898	2.72034	4.36649	Y	12.9868	7.25773	23.2384	Y	5.38	2.81	9.21	27.38(15.30,49.00)	25.96(14.97,45.03)	25.96(288.41)	4.70(2.33)	3.70(2.72)
<18	Gastrointestinal disorders	10017947	Gastrointestinal signs and symptoms	10018012	Gastrointestinal and abdominal pains (excl oral and throat)	10017926	Abdominal pain upper	10000087	7	124	6487	2019357	2025975	17.573	8.20332	37.6445	Y	16.6874	8.11325	34.3228	Y	103.452	Y	4.05923	2.49089	1.43969	3.54209	Y	Weak Signal (+)	16.6705	7.78203	35.7112	Y	3.02734	1.72497	3.87935	Y	8.15303	3.80595	17.4652	Y	5.34	2.18	10.7	17.57(8.20,37.64)	16.69(8.11,34.32)	16.69(103.45)	4.06(1.44)	3.03(1.72)
NS	Skin and subcutaneous tissue disorders	10040785	Angioedema and urticaria	10002426	Angioedemas	10002425	Angioedema	10002424	7	167	8567	19375004	19383745	94.797	44.49	201.989	Y	91.0236	44.038	188.139	Y	623.009	Y	6.507	2.89242	1.84876	3.93608	Y	Medium Signal (++)	90.9501	42.6846	193.792	Y	3.70033	2.39797	4.55235	Y	12.999	6.10069	27.6977	Y	4.02	1.63	8.11	94.80(44.49,201.99)	91.02(44.04,188.14)	91.02(623.01)	6.51(1.85)	3.70(2.40)
NS	General disorders and administration site conditions	10018065	Therapeutic and nontherapeutic effects (excl toxicity)	10062915	Therapeutic and nontherapeutic responses	10043409	Drug ineffective	10013709	7	167	602854	18780717	19383745	1.30581	0.613022	2.78155	N	1.29351	0.626003	2.67279	N	0.481167	N	0.37129	0.312324	-0.730878	1.35553	N	No Signal (-)	1.29351	0.607245	2.75534	N	0.343333	-0.95903	1.19535	N	1.26868	0.595591	2.70246	N	4.02	1.63	8.11	1.31(0.61,2.78)	1.29(0.63,2.67)	1.29(0.48)	0.37(-0.73)	0.34(-0.96)
45-64	Respiratory, thoracic and mediastinal disorders	10038738	Respiratory disorders NEC	10038716	Breathing abnormalities	10006334	Dyspnoea	10013968	7	147	127756	12795158	12923068	4.76919	2.23427	10.1802	Y	4.59787	2.22954	9.48196	Y	19.9032	Y	2.2009	1.65949	0.613325	2.70565	Y	Weak Signal (+)	4.59767	2.15391	9.81403	Y	1.89074	0.588381	2.74276	Y	3.70826	1.73724	7.91553	Y	4.55	1.85	9.14	4.77(2.23,10.18)	4.60(2.23,9.48)	4.60(19.90)	2.20(0.61)	1.89(0.59)
18-44	Injury, poisoning and procedural complications	10022117	Exposures, chemical injuries and poisoning	10071947	Exposures associated with pregnancy, delivery and lactation	10071949	Exposure during pregnancy	10073513	7	216	37266	7955088	7992577	6.91794	3.25871	14.6861	Y	6.73217	3.24702	13.9581	Y	34.3186	Y	2.75084	1.96815	0.92985	3.00646	Y	Weak Signal (+)	6.73109	3.17069	14.2895	Y	2.28401	0.981645	3.13602	Y	4.87029	2.29416	10.3392	Y	3.14	1.27	6.36	6.92(3.26,14.69)	6.73(3.25,13.96)	6.73(34.32)	2.75(0.93)	2.28(0.98)
<18	Gastrointestinal disorders	10017947	Gastrointestinal signs and symptoms	10018012	Gastrointestinal and abdominal pains (excl oral and throat)	10017926	Abdominal pain	10000081	6	125	9922	2015922	2025975	9.7525	4.29796	22.1294	Y	9.35162	4.27881	20.4386	Y	44.9445	Y	3.22444	2.08759	0.968104	3.20708	Y	Weak Signal (+)	9.34657	4.11907	21.2083	Y	2.50894	1.09389	3.42013	Y	5.69203	2.5085	12.9158	Y	4.58	1.7	9.7	9.75(4.30,22.13)	9.35(4.28,20.44)	9.35(44.94)	3.22(0.97)	2.51(1.09)
18-44	Skin and subcutaneous tissue disorders	10040785	Angioedema and urticaria	10002426	Angioedemas	10002425	Angioedema	10002424	6	217	6822	7985532	7992577	32.3656	14.3765	72.8642	Y	31.5217	14.3105	69.4329	Y	177.316	Y	4.97704	2.55471	1.44668	3.66274	Y	Weak Signal (+)	31.4949	13.9897	70.9039	Y	3.23471	1.81966	4.1459	Y	9.41337	4.18133	21.1922	Y	2.69	0.99	5.76	32.37(14.38,72.86)	31.52(14.31,69.43)	31.52(177.32)	4.98(1.45)	3.23(1.82)
18-44	Respiratory, thoracic and mediastinal disorders	10038738	Respiratory disorders NEC	10038716	Breathing abnormalities	10006334	Dyspnoea	10013968	6	217	61871	7930483	7992577	3.54408	1.57474	7.97628	Y	3.47563	1.5784	7.65336	Y	10.6616	Y	1.79718	1.35624	0.248697	2.46378	Y	Weak Signal (+)	3.47539	1.54421	7.82168	N	1.54571	0.130658	2.4569	Y	2.91948	1.29721	6.57055	Y	2.69	0.99	5.76	3.54(1.57,7.98)	3.48(1.58,7.65)	3.48(10.66)	1.80(0.25)	1.55(0.13)
NS	Immune system disorders	10021428	Allergic conditions	10001708	Allergic conditions NEC	10027654	Hypersensitivity	10020751	6	168	70386	19313185	19383745	9.79963	4.34046	22.125	Y	9.49619	4.32584	20.8463	Y	45.7713	Y	3.24724	2.0976	0.98538	3.20983	Y	Weak Signal (+)	9.49547	4.20574	21.4383	Y	2.52172	1.10666	3.4329	Y	5.74266	2.54354	12.9654	Y	3.45	1.28	7.35	9.80(4.34,22.12)	9.50(4.33,20.85)	9.50(45.77)	3.25(0.99)	2.52(1.11)
<18	Gastrointestinal disorders	10017947	Gastrointestinal signs and symptoms	10018012	Nausea and vomiting symptoms	10028817	Vomiting	10047700	6	125	24908	2000936	2025975	3.85599	1.69959	8.74837	Y	3.72518	1.7047	8.1404	Y	12.1077	Y	1.89706	1.41597	0.296707	2.53523	Y	Weak Signal (+)	3.72452	1.64164	8.45011	N	1.62255	0.207497	2.53374	Y	3.07919	1.3572	6.98599	Y	4.58	1.7	9.7	3.86(1.70,8.75)	3.73(1.70,8.14)	3.73(12.11)	1.90(0.30)	1.62(0.21)
NS	Injury, poisoning and procedural complications	10022117	Procedural related injuries and complications NEC	10069888	Eye and ear procedural complications	10015908	Toxic anterior segment syndrome	10066366	6	168	320	19383251	19383745	2163.31	951.202	4919.99	Y	2088.75	944.327	4620.08	Y	12290.3	Y	11.0016	2.8031	1.67954	3.92666	Y	Medium Signal (++)	2050.32	901.522	4663.03	Y	3.69202	2.27697	4.60321	Y	12.9244	5.68281	29.3937	Y	3.45	1.28	7.35	2163.31(951.20,4919.99)	2088.75(944.33,4620.08)	2088.75(12290.3)	11.00(1.68)	3.69(2.28)
<18	Skin and subcutaneous tissue disorders	10040785	Angioedema and urticaria	10002426	Angioedemas	10002425	Angioedema	10002424	5	126	2042	2023802	2025975	39.3289	16.0731	96.2331	Y	37.866	16.0116	89.5496	Y	179.205	Y	5.23939	2.40426	1.19815	3.61037	Y	Weak Signal (+)	37.7759	15.4384	92.4331	Y	3.12061	1.55843	4.10521	Y	8.69758	3.55456	21.282	Y	3.82	1.25	8.68	39.33(16.07,96.23)	37.87(16.01,89.55)	37.87(179.20)	5.24(1.20)	3.12(1.56)
NS	Respiratory, thoracic and mediastinal disorders	10038738	Respiratory disorders NEC	10038716	Breathing abnormalities	10006334	Dyspnoea	10013968	5	169	155485	19228086	19383745	3.65873	1.50334	8.90437	Y	3.58233	1.51006	8.49843	Y	9.38237	Y	1.84087	1.31965	0.121644	2.51765	Y	Weak Signal (+)	3.58225	1.47192	8.71823	N	1.53665	-0.0255325	2.52125	N	2.9012	1.19208	7.06072	Y	2.87	0.94	6.58	3.66(1.50,8.90)	3.58(1.51,8.50)	3.58(9.38)	1.84(0.12)	1.54(-0.03)
45-64	General disorders and administration site conditions	10018065	General system disorders NEC	10018073	Oedema NEC	10030113	Face oedema	10016029	5	149	4522	12918392	12923068	95.8653	39.3047	233.819	Y	92.7853	39.158	219.856	Y	453.638	Y	6.53425	2.50866	1.30736	3.70997	Y	Weak Signal (+)	92.6839	38.0003	226.059	Y	3.31161	1.74943	4.29621	Y	9.92875	4.07078	24.2165	Y	3.25	1.06	7.41	95.87(39.30,233.82)	92.79(39.16,219.86)	92.79(453.64)	6.53(1.31)	3.31(1.75)
45-64	Immune system disorders	10021428	Allergic conditions	10001708	Allergic conditions NEC	10027654	Hypersensitivity	10020751	5	149	35403	12887511	12923068	12.2155	5.01044	29.7817	Y	11.8514	5.00377	28.07	Y	49.8083	Y	3.5668	2.07431	0.873671	3.27494	Y	Weak Signal (+)	11.8499	4.86045	28.8902	Y	2.57668	1.0145	3.56128	Y	5.96564	2.44692	14.5443	Y	3.25	1.06	7.41	12.22(5.01,29.78)	11.85(5.00,28.07)	11.85(49.81)	3.57(0.87)	2.58(1.01)
<18	Renal and urinary disorders	10038359	Nephropathies	10029149	Nephritis NEC	10029137	Tubulointerstitial nephritis	10048302	5	126	928	2024916	2025975	86.5882	35.3426	212.138	Y	83.3214	35.1862	197.306	Y	404.674	Y	6.37296	2.49974	1.29162	3.70786	Y	Weak Signal (+)	82.8803	33.8291	203.054	Y	3.29509	1.73291	4.27969	Y	9.81568	4.00645	24.0481	Y	3.82	1.25	8.68	86.59(35.34,212.14)	83.32(35.19,197.31)	83.32(404.67)	6.37(1.29)	3.30(1.73)
18-44	Injury, poisoning and procedural complications	10022117	Medication errors and other product use errors and issues	10079145	Product administration errors and issues	10079147	Contraindicated product administered	10078504	5	218	3316	7989038	7992577	55.2578	22.7558	134.182	Y	54.0412	22.7013	128.647	Y	260.015	Y	5.75386	2.45653	1.26186	3.65121	Y	Weak Signal (+)	53.9614	22.222	131.034	Y	3.21416	1.65198	4.19876	Y	9.28021	3.82171	22.535	Y	2.24	0.73	5.15	55.26(22.76,134.18)	54.04(22.70,128.65)	54.04(260.01)	5.75(1.26)	3.21(1.65)
NS	Immune system disorders	10021428	Allergic conditions	10001708	Allergies to foods, food additives, drugs and other chemicals	10001737	Drug hypersensitivity	10013700	4	170	73151	19310420	19383745	6.2113	2.30454	16.741	Y	6.0915	2.31219	16.0481	Y	17.0862	Y	2.60673	1.59034	0.281607	2.89907	Y	Weak Signal (+)	6.09122	2.25999	16.4173	Y	1.95993	0.194784	3.03892	Y	3.89044	1.44344	10.4857	Y	2.3	0.63	5.78	6.21(2.30,16.74)	6.09(2.31,16.05)	6.09(17.09)	2.61(0.28)	1.96(0.19)
45-64	Skin and subcutaneous tissue disorders	10040785	Epidermal and dermal conditions	10014982	Erythemas	10015151	Erythema	10015150	4	150	42035	12880879	12923068	8.17153	3.02717	22.0582	Y	7.98525	3.03545	21.0065	Y	24.5194	Y	2.99722	1.7329	0.421795	3.04401	Y	Weak Signal (+)	7.98459	2.95792	21.5535	Y	2.16853	0.403385	3.24753	Y	4.49566	1.66543	12.1356	Y	2.6	0.71	6.52	8.17(3.03,22.06)	7.99(3.04,21.01)	7.99(24.52)	3.00(0.42)	2.17(0.40)
18-44	Skin and subcutaneous tissue disorders	10040785	Epidermal and dermal conditions	10014982	Erythemas	10015151	Erythema	10015150	4	219	35819	7956535	7992577	4.0572	1.50912	10.9076	Y	4.00236	1.51537	10.571	Y	9.04841	Y	2.00073	1.31904	0.0142475	2.62384	Y	Weak Signal (+)	4.00203	1.4886	10.7592	N	1.58545	-0.179698	2.66444	N	3.00101	1.11626	8.06807	Y	1.79	0.49	4.53	4.06(1.51,10.91)	4.00(1.52,10.57)	4.00(9.05)	2.00(0.01)	1.59(-0.18)
45-64	Gastrointestinal disorders	10017947	Oral soft tissue conditions	10031013	Oral soft tissue swelling and oedema	10031020	Lip oedema	10024558	4	150	1080	12921834	12923068	319.058	117.99	862.765	Y	310.796	117.932	819.065	Y	1230.74	Y	8.27451	2.30327	0.989319	3.61723	Y	Weak Signal (+)	309.653	114.512	837.334	Y	3.13313	1.36798	4.21212	Y	8.77334	3.24445	23.724	Y	2.6	0.71	6.52	319.06(117.99,862.76)	310.80(117.93,819.07)	310.80(1230.74)	8.27(0.99)	3.13(1.37)
18-44	Skin and subcutaneous tissue disorders	10040785	Epidermal and dermal conditions	10014982	Pruritus NEC	10049293	Pruritus	10037087	4	219	53328	7939026	7992577	2.71912	1.01143	7.31007	Y	2.68828	1.01785	7.1001	Y	4.26923	Y	1.42662	1.00306	-0.301711	2.30782	N	No Signal (-)	2.68815	0.999909	7.22683	N	1.1786	-0.586548	2.25759	N	2.26357	0.841977	6.08538	N	1.79	0.49	4.53	2.72(1.01,7.31)	2.69(1.02,7.10)	2.69(4.27)	1.43(-0.30)	1.18(-0.59)
NS	Skin and subcutaneous tissue disorders	10040785	Angioedema and urticaria	10002426	Urticarias	10046736	Urticaria	10046735	4	170	46641	19336930	19383745	9.75508	3.61931	26.2927	Y	9.55381	3.62635	25.17	Y	30.7052	Y	3.25597	1.81489	0.506133	3.12365	Y	Weak Signal (+)	9.55308	3.54437	25.7483	Y	2.29224	0.52709	3.37123	Y	4.89816	1.81731	13.2019	Y	2.3	0.63	5.78	9.76(3.62,26.29)	9.55(3.63,25.17)	9.55(30.71)	3.26(0.51)	2.29(0.53)
18-44	Skin and subcutaneous tissue disorders	10040785	Angioedema and urticaria	10002426	Urticarias	10046736	Urticaria	10046735	4	219	29450	7962904	7992577	4.93858	1.83694	13.2773	Y	4.86793	1.84307	12.8572	Y	12.3372	Y	2.28315	1.45363	0.148817	2.75845	Y	Weak Signal (+)	4.86741	1.81047	13.0859	N	1.76743	0.00228095	2.84642	Y	3.40447	1.26632	9.15284	Y	1.79	0.49	4.53	4.94(1.84,13.28)	4.87(1.84,12.86)	4.87(12.34)	2.28(0.15)	1.77(0.00)
18-44	Gastrointestinal disorders	10017947	Gastrointestinal signs and symptoms	10018012	Nausea and vomiting symptoms	10028817	Vomiting	10047700	4	219	72210	7920144	7992577	2.00333	0.745181	5.38569	N	1.98533	0.751703	5.24347	N	1.97382	N	0.989338	0.725519	-0.579232	2.03027	N	No Signal (-)	1.98527	0.738467	5.33716	N	0.839461	-0.925687	1.91845	N	1.78938	0.6656	4.81053	N	1.79	0.49	4.53	2.00(0.75,5.39)	1.99(0.75,5.24)	1.99(1.97)	0.99(-0.58)	0.84(-0.93)
18-44	Gastrointestinal disorders	10017947	Gastrointestinal signs and symptoms	10018012	Gastrointestinal signs and symptoms NEC	10027678	Abdominal discomfort	10000059	3	220	18828	7973526	7992577	5.7749	1.84806	18.0457	Y	5.71067	1.85573	17.5736	Y	11.683	Y	2.51347	1.38856	-0.0671122	2.84423	N	No Signal (-)	5.70992	1.82726	17.8426	N	1.77117	-0.2982	2.97766	N	3.4133	1.09231	10.666	Y	1.35	0.28	3.88	5.77(1.85,18.05)	5.71(1.86,17.57)	5.71(11.68)	2.51(-0.07)	1.77(-0.30)
18-44	Gastrointestinal disorders	10017947	Gastrointestinal signs and symptoms	10018012	Gastrointestinal and abdominal pains (excl oral and throat)	10017926	Abdominal pain upper	10000087	3	220	29301	7963053	7992577	3.70592	1.18599	11.5801	Y	3.66951	1.19248	11.2919	Y	5.84693	Y	1.87548	1.13503	-0.320586	2.59065	N	No Signal (-)	3.66924	1.17425	11.4655	N	1.40943	-0.659932	2.61593	N	2.65633	0.850094	8.30036	N	1.35	0.28	3.88	3.71(1.19,11.58)	3.67(1.19,11.29)	3.67(5.85)	1.88(-0.32)	1.41(-0.66)
18-44	General disorders and administration site conditions	10018065	General system disorders NEC	10018073	Pain and discomfort NEC	10033372	Chest discomfort	10008469	3	220	16878	7975476	7992577	6.44368	2.06206	20.1357	Y	6.37045	2.07011	19.6041	Y	13.6086	Y	2.67118	1.44111	-0.0145772	2.8968	N	No Signal (-)	6.3695	2.03832	19.9039	Y	1.84982	-0.219546	3.05631	N	3.60455	1.1535	11.2638	Y	1.35	0.28	3.88	6.44(2.06,20.14)	6.37(2.07,19.60)	6.37(13.61)	2.67(-0.01)	1.85(-0.22)
18-44	Gastrointestinal disorders	10017947	Gastrointestinal motility and defaecation conditions	10017977	Diarrhoea (excl infective)	10012736	Diarrhoea	10012735	3	220	60964	7931390	7992577	1.77409	0.56777	5.5434	N	1.76367	0.573155	5.42704	N	0.999587	N	0.818551	0.562405	-0.89316	2.01797	N	No Signal (-)	1.76363	0.564425	5.51075	N	0.669174	-1.40019	1.87567	N	1.59016	0.508908	4.96871	N	1.35	0.28	3.88	1.77(0.57,5.54)	1.76(0.57,5.43)	1.76(1.00)	0.82(-0.89)	0.67(-1.40)
NS	Nervous system disorders	10029205	Neurological disorders NEC	10029305	Neurological signs and symptoms NEC	10029306	Dizziness	10013573	3	171	145066	19238505	19383745	2.32665	0.74299	7.28582	N	2.30378	0.750308	7.0736	N	2.23018	N	1.20398	0.792283	-0.666826	2.25139	N	No Signal (-)	2.30375	0.735677	7.21411	N	0.957575	-1.11179	2.16407	N	1.94204	0.620171	6.08144	N	1.72	0.36	4.96	2.33(0.74,7.29)	2.30(0.75,7.07)	2.30(2.23)	1.20(-0.67)	0.96(-1.11)
45-64	Immune system disorders	10021428	Allergic conditions	10001708	Allergies to foods, food additives, drugs and other chemicals	10001737	Drug hypersensitivity	10013700	3	151	42816	12880098	12923068	5.97664	1.90604	18.7406	Y	5.8797	1.91733	18.0307	Y	12.1889	Y	2.55566	1.40203	-0.0592279	2.86329	N	No Signal (-)	5.87935	1.87501	18.4355	N	1.79263	-0.276737	2.99912	N	3.46445	1.10487	10.8633	Y	1.95	0.4	5.59	5.98(1.91,18.74)	5.88(1.92,18.03)	5.88(12.19)	2.56(-0.06)	1.79(-0.28)
<18	Immune system disorders	10021428	Allergic conditions	10001708	Allergies to foods, food additives, drugs and other chemicals	10001737	Drug hypersensitivity	10013700	3	128	3025	2022819	2025975	15.6727	4.98569	49.2675	Y	15.3367	5.00834	46.9642	Y	40.2259	Y	3.93757	1.74015	0.274828	3.20548	Y	Weak Signal (+)	15.3224	4.87428	48.1666	Y	2.33063	0.261263	3.53712	Y	5.03024	1.60019	15.8127	Y	2.29	0.47	6.55	15.67(4.99,49.27)	15.34(5.01,46.96)	15.34(40.23)	3.94(0.27)	2.33(0.26)
18-44	General disorders and administration site conditions	10018065	Therapeutic and nontherapeutic effects (excl toxicity)	10062915	Interactions	10022528	Drug interaction	10013710	3	220	21948	7970406	7992577	4.95204	1.58475	15.4742	Y	4.89887	1.59195	15.0752	Y	9.33336	Y	2.29229	1.30826	-0.147385	2.76391	N	No Signal (-)	4.89834	1.56756	15.3064	N	1.65361	-0.415754	2.8601	N	3.1462	1.00685	9.83128	Y	1.35	0.28	3.88	4.95(1.58,15.47)	4.90(1.59,15.08)	4.90(9.33)	2.29(-0.15)	1.65(-0.42)
45-64	Gastrointestinal disorders	10017947	Gastrointestinal inflammatory conditions	10017969	Gastrointestinal inflammatory disorders NEC	10017921	Duodenitis	10013864	3	151	846	12922068	12923068	303.463	96.5907	953.403	Y	297.571	96.8437	914.344	Y	883.648	Y	8.212	1.98537	0.520827	3.44991	Y	Weak Signal (+)	296.523	94.3817	931.599	Y	2.77845	0.709088	3.98495	Y	6.86117	2.18387	21.556	Y	1.95	0.4	5.59	303.46(96.59,953.40)	297.57(96.84,914.34)	297.57(883.65)	8.21(0.52)	2.78(0.71)
45-64	Gastrointestinal disorders	10017947	Gastrointestinal signs and symptoms	10018012	Gastrointestinal signs and symptoms NEC	10027678	Dysphagia	10013950	3	151	20021	12902893	12923068	12.804	4.0832	40.1505	Y	12.5741	4.10013	38.5614	Y	32.0055	Y	3.65218	1.68945	0.228116	3.15078	Y	Weak Signal (+)	12.5723	4.00932	39.424	Y	2.24445	0.175086	3.45095	Y	4.73857	1.51113	14.8591	Y	1.95	0.4	5.59	12.80(4.08,40.15)	12.57(4.10,38.56)	12.57(32.01)	3.65(0.23)	2.24(0.18)
18-44	Respiratory, thoracic and mediastinal disorders	10038738	Respiratory tract signs and symptoms	10079101	Upper respiratory tract signs and symptoms	10046313	Dysphonia	10013952	3	220	4251	7988103	7992577	25.6242	8.19764	80.0965	Y	25.293	8.2166	77.8589	Y	69.9854	Y	4.65969	1.83747	0.381276	3.29366	Y	Weak Signal (+)	25.2758	8.08618	79.0074	Y	2.50007	0.4307	3.70656	Y	5.65711	1.80981	17.683	Y	1.35	0.28	3.88	25.62(8.20,80.10)	25.29(8.22,77.86)	25.29(69.99)	4.66(0.38)	2.50(0.43)
45-64	Respiratory, thoracic and mediastinal disorders	10038738	Respiratory tract signs and symptoms	10079101	Upper respiratory tract signs and symptoms	10046313	Dysphonia	10013952	3	151	12779	12910135	12923068	20.0714	6.40048	62.9425	Y	19.6999	6.42341	60.4174	Y	53.2922	Y	4.2998	1.79421	0.332793	3.25562	Y	Weak Signal (+)	19.6955	6.28061	61.7636	Y	2.42371	0.35434	3.6302	Y	5.36547	1.71097	16.8257	Y	1.95	0.4	5.59	20.07(6.40,62.94)	19.70(6.42,60.42)	19.70(53.29)	4.30(0.33)	2.42(0.35)
<18	Respiratory, thoracic and mediastinal disorders	10038738	Respiratory disorders NEC	10038716	Breathing abnormalities	10006334	Dyspnoea	10013968	3	128	10401	2015443	2025975	4.54158	1.44531	14.271	Y	4.46047	1.4572	13.6535	Y	8.09323	Y	2.15687	1.25332	-0.211338	2.71798	N	No Signal (-)	4.45947	1.41918	14.013	N	1.57749	-0.491875	2.78398	N	2.9845	0.949785	9.37818	N	2.29	0.47	6.55	4.54(1.45,14.27)	4.46(1.46,13.65)	4.46(8.09)	2.16(-0.21)	1.58(-0.49)
18-44	General disorders and administration site conditions	10018065	General system disorders NEC	10018073	Oedema NEC	10030113	Face oedema	10016029	3	220	3188	7989166	7992577	34.1729	10.9311	106.832	Y	33.7266	10.9549	103.834	Y	95.2173	Y	5.0745	1.87639	0.419974	3.3328	Y	Weak Signal (+)	33.6959	10.7785	105.341	Y	2.57094	0.501572	3.77743	Y	5.94195	1.90068	18.5759	Y	1.35	0.28	3.88	34.17(10.93,106.83)	33.73(10.95,103.83)	33.73(95.22)	5.07(0.42)	2.57(0.50)
18-44	Injury, poisoning and procedural complications	10022117	Overdoses and underdoses NEC	10079159	Overdoses NEC	10076292	Intentional overdose	10022523	3	220	21746	7970608	7992577	4.99817	1.59951	15.6183	Y	4.94438	1.60673	15.2153	Y	9.46434	Y	2.30563	1.31333	-0.142321	2.76898	N	No Signal (-)	4.94383	1.58212	15.4485	N	1.66094	-0.408427	2.86743	N	3.16222	1.01197	9.88135	Y	1.35	0.28	3.88	5.00(1.60,15.62)	4.94(1.61,15.22)	4.94(9.46)	2.31(-0.14)	1.66(-0.41)
<18	Gastrointestinal disorders	10017947	Oral soft tissue conditions	10031013	Oral soft tissue swelling and oedema	10031020	Lip swelling	10024570	3	128	1626	2024218	2025975	29.1775	9.27734	91.7641	Y	28.5322	9.31294	87.4146	Y	79.619	Y	4.83195	1.85439	0.388256	3.32052	Y	Weak Signal (+)	28.4815	9.05604	89.5752	Y	2.53156	0.462192	3.73805	Y	5.78196	1.83844	18.1844	Y	2.29	0.47	6.55	29.18(9.28,91.76)	28.53(9.31,87.41)	28.53(79.62)	4.83(0.39)	2.53(0.46)
NS	Respiratory, thoracic and mediastinal disorders	10038738	Upper respiratory tract disorders (excl infections)	10046304	Nasal congestion and inflammations	10028736	Nasal congestion	10028735	3	171	14974	19368597	19383745	22.6927	7.24593	71.0685	Y	22.3187	7.26813	68.5351	Y	61.1254	Y	4.4799	1.81702	0.357743	3.2763	Y	Weak Signal (+)	22.3144	7.12514	69.8838	Y	2.46379	0.394428	3.67029	Y	5.51665	1.76151	17.277	Y	1.72	0.36	4.96	22.69(7.25,71.07)	22.32(7.27,68.54)	22.32(61.13)	4.48(0.36)	2.46(0.39)
18-44	Gastrointestinal disorders	10017947	Gastrointestinal signs and symptoms	10018012	Nausea and vomiting symptoms	10028817	Nausea	10028813	3	220	117054	7875300	7992577	0.917444	0.293618	2.86666	N	0.918554	0.298514	2.82647	N	0.0219861	N	-0.12256	-0.0978354	-1.55338	1.35771	N	No Signal (-)	0.918556	0.293974	2.87013	N	-0.105676	-2.17504	1.10082	N	0.929369	0.297435	2.90392	N	1.35	0.28	3.88	0.92(0.29,2.87)	0.92(0.30,2.83)	0.92(0.02)	-0.12(-1.55)	-0.11(-2.18)
45-64	Gastrointestinal disorders	10017947	Gastrointestinal signs and symptoms	10018012	Nausea and vomiting symptoms	10028817	Nausea	10028813	3	151	191001	12731913	12923068	1.32435	0.422367	4.15255	N	1.31803	0.429815	4.04175	N	0.233664	N	0.398378	0.281507	-1.1797	1.74271	N	No Signal (-)	1.31803	0.42035	4.13272	N	0.334278	-1.73509	1.54077	N	1.26075	0.402083	3.95312	N	1.95	0.4	5.59	1.32(0.42,4.15)	1.32(0.43,4.04)	1.32(0.23)	0.40(-1.18)	0.33(-1.74)
45-64	Gastrointestinal disorders	10017947	Gastrointestinal stenosis and obstruction	10018008	Gastric and pyloric stenosis and obstruction	10017752	Obstruction gastric	10029957	3	151	303	12922611	12923068	847.329	268.745	2671.55	Y	830.842	269.419	2562.18	Y	2462.21	Y	9.68423	1.9947	0.524256	3.46514	Y	Weak Signal (+)	822.706	260.935	2593.92	Y	2.79687	0.727506	4.00337	Y	6.94932	2.2041	21.9106	Y	1.95	0.4	5.59	847.33(268.74,2671.55)	830.84(269.42,2562.18)	830.84(2462.21)	9.68(0.52)	2.80(0.73)
45-64	Skin and subcutaneous tissue disorders	10040785	Epidermal and dermal conditions	10014982	Pruritus NEC	10049293	Pruritus	10037087	3	151	83078	12839836	12923068	3.07056	0.979266	9.62798	N	3.03023	0.988157	9.29232	N	4.10696	Y	1.59939	1.00253	-0.458691	2.46376	N	No Signal (-)	3.03015	0.966378	9.50127	N	1.23199	-0.837371	2.43849	N	2.34892	0.749118	7.3652	N	1.95	0.4	5.59	3.07(0.98,9.63)	3.03(0.99,9.29)	3.03(4.11)	1.60(-0.46)	1.23(-0.84)
NS	Respiratory, thoracic and mediastinal disorders	10038738	Respiratory tract signs and symptoms	10079101	Upper respiratory tract signs and symptoms	10046313	Rhinorrhoea	10039101	3	171	17835	19365736	19383745	19.0496	6.08278	59.6581	Y	18.7384	6.10233	57.54	Y	50.4132	Y	4.2277	1.78457	0.325316	3.24381	Y	Weak Signal (+)	18.7354	5.98246	58.6742	Y	2.40654	0.337179	3.61304	Y	5.30203	1.69301	16.6045	Y	1.72	0.36	4.96	19.05(6.08,59.66)	18.74(6.10,57.54)	18.74(50.41)	4.23(0.33)	2.41(0.34)
18-44	Psychiatric disorders	10037175	Suicidal and self-injurious behaviours NEC	10042460	Suicidal and self-injurious behaviour	10042459	Suicide attempt	10042464	3	220	19243	7973111	7992577	5.65007	1.80811	17.6556	Y	5.58751	1.81571	17.1945	Y	11.325	Y	2.48202	1.37762	-0.0780503	2.83328	N	No Signal (-)	5.5868	1.78786	17.4579	N	1.75497	-0.314399	2.96146	N	3.37518	1.08011	10.5469	Y	1.35	0.28	3.88	5.65(1.81,17.66)	5.59(1.82,17.19)	5.59(11.32)	2.48(-0.08)	1.75(-0.31)
45-64	Gastrointestinal disorders	10017947	Tongue conditions	10043946	Tongue signs and symptoms	10043985	Tongue oedema	10043967	3	151	1011	12921903	12923068	253.933	80.8518	797.535	Y	249.006	81.0651	764.867	Y	738.896	Y	7.95578	1.98254	0.518547	3.44654	Y	Weak Signal (+)	248.272	79.0493	779.755	Y	2.7729	0.703538	3.9794	Y	6.83482	2.17619	21.4663	Y	1.95	0.4	5.59	253.93(80.85,797.53)	249.01(81.07,764.87)	249.01(738.90)	7.96(0.52)	2.77(0.70)
NS	Gastrointestinal disorders	10017947	Gastrointestinal signs and symptoms	10018012	Nausea and vomiting symptoms	10028817	Vomiting	10047700	3	171	121577	19261994	19383745	2.77955	0.887618	8.7041	N	2.74887	0.895268	8.44026	N	3.35896	N	1.45882	0.931222	-0.527891	2.39034	N	No Signal (-)	2.74883	0.877807	8.60788	N	1.13708	-0.932284	2.34358	N	2.19936	0.702339	6.88723	N	1.72	0.36	4.96	2.78(0.89,8.70)	2.75(0.90,8.44)	2.75(3.36)	1.46(-0.53)	1.14(-0.93)
45-64	Gastrointestinal disorders	10017947	Gastrointestinal signs and symptoms	10018012	Nausea and vomiting symptoms	10028817	Vomiting	10047700	3	151	104962	12817952	12923068	2.42622	0.773776	7.60758	N	2.39844	0.782135	7.35489	N	2.46609	N	1.26207	0.824336	-0.636882	2.28555	N	No Signal (-)	2.3984	0.764903	7.52033	N	0.999313	-1.07005	2.20581	N	1.99905	0.63754	6.26814	N	1.95	0.4	5.59	2.43(0.77,7.61)	2.40(0.78,7.35)	2.40(2.47)	1.26(-0.64)	1.00(-1.07)
18-44	Gastrointestinal disorders	10017947	Oral soft tissue conditions	10031013	Oral soft tissue swelling and oedema	10031020	Palatal oedema	10056998	3	220	327	7992027	7992577	333.279	106.117	1046.72	Y	328.809	106.303	1017.05	Y	971.562	Y	8.34797	1.98668	0.522545	3.45081	Y	Weak Signal (+)	325.829	103.745	1023.32	Y	2.78103	0.711664	3.98752	Y	6.87343	2.18851	21.5873	Y	1.35	0.28	3.88	333.28(106.12,1046.72)	328.81(106.30,1017.05)	328.81(971.56)	8.35(0.52)	2.78(0.71)
<18	Injury, poisoning and procedural complications	10022117	Exposures, chemical injuries and poisoning	10071947	Poisoning and toxicity	10035777	Toxicity to various agents	10070863	3	128	11396	2014448	2025975	4.143	1.31848	13.0183	Y	4.07102	1.32999	12.4612	Y	6.98747	Y	2.0251	1.19863	-0.266004	2.66327	N	No Signal (-)	4.07021	1.29532	12.7896	N	1.50044	-0.568928	2.70693	N	2.82928	0.900401	8.89032	N	2.29	0.47	6.55	4.14(1.32,13.02)	4.07(1.33,12.46)	4.07(6.99)	2.03(-0.27)	1.50(-0.57)
≥65	Gastrointestinal disorders	10017947	Gastrointestinal signs and symptoms	10018012	Gastrointestinal signs and symptoms NEC	10027678	Abdominal discomfort	10000059	2	104	31894	11979519	12011519	7.22316	1.78257	29.269	N	7.10574	1.8005	28.043	N	10.5202	N	2.82891	1.22416	-0.464992	2.91331	N	No Signal (-)	7.10536	1.7535	28.7916	N	1.67765	-0.915416	3.06905	N	3.19907	0.789484	12.9629	N	1.89	0.23	6.65	7.22(1.78,29.27)	7.11(1.80,28.04)	7.11(10.52)	2.83(-0.46)	1.68(-0.92)
45-64	Gastrointestinal disorders	10017947	Gastrointestinal signs and symptoms	10018012	Flatulence, bloating and distension	10016770	Abdominal distension	10000060	2	152	24750	12898164	12923068	6.85708	1.69929	27.6702	N	6.78101	1.71116	26.8719	N	9.87508	N	2.7614	1.20991	-0.472117	2.89193	N	No Signal (-)	6.78055	1.68032	27.3613	N	1.65297	-0.940097	3.04437	N	3.14481	0.77933	12.6901	N	1.3	0.16	4.61	6.86(1.70,27.67)	6.78(1.71,26.87)	6.78(9.88)	2.76(-0.47)	1.65(-0.94)
18-44	Gastrointestinal disorders	10017947	Gastrointestinal signs and symptoms	10018012	Gastrointestinal and abdominal pains (excl oral and throat)	10017926	Abdominal pain	10000081	2	221	46055	7946299	7992577	1.56144	0.388056	6.28287	N	1.55641	0.391664	6.1849	N	0.400113	N	0.638197	0.389098	-1.28795	2.06615	N	No Signal (-)	1.55638	0.386798	6.26251	N	0.485979	-2.10709	1.87738	N	1.40054	0.348067	5.63542	N	0.9	0.11	3.2	1.56(0.39,6.28)	1.56(0.39,6.18)	1.56(0.40)	0.64(-1.29)	0.49(-2.11)
45-64	Gastrointestinal disorders	10017947	Gastrointestinal signs and symptoms	10018012	Gastrointestinal and abdominal pains (excl oral and throat)	10017926	Abdominal pain upper	10000087	2	152	45876	12877038	12923068	3.69332	0.915283	14.9032	N	3.65834	0.923189	14.497	N	3.87697	N	1.87114	0.952438	-0.72954	2.63442	N	No Signal (-)	3.65823	0.906586	14.7615	N	1.25606	-1.33701	2.64746	N	2.38843	0.591903	9.63771	N	1.3	0.16	4.61	3.69(0.92,14.90)	3.66(0.92,14.50)	3.66(3.88)	1.87(-0.73)	1.26(-1.34)
NS	Skin and subcutaneous tissue disorders	10040785	Epidermal and dermal conditions	10014982	Dermal and epidermal conditions NEC	10012424	Acute febrile neutrophilic dermatosis	10000748	2	172	405	19383166	19383745	556.508	137.596	2250.8	N	550.123	138.208	2189.7	N	1090.88	N	9.09652	1.57966	-0.106502	3.26582	N	No Signal (-)	547.424	135.35	2214.07	Y	2.31142	-0.281643	3.70283	N	4.96373	1.22727	20.0759	N	1.15	0.14	4.09	556.51(137.60,2250.80)	550.12(138.21,2189.70)	550.12(1090.88)	9.10(-0.11)	2.31(-0.28)
<18	Immune system disorders	10021428	Allergic conditions	10001708	Anaphylactic and anaphylactoid responses	10077535	Anaphylactic reaction	10002198	2	129	3300	2022544	2025975	9.5022	2.35014	38.4198	N	9.3724	2.36798	37.0957	N	14.9735	N	3.22764	1.30377	-0.381684	2.98922	N	No Signal (-)	9.36733	2.31678	37.8745	Y	1.80893	-0.784141	3.20033	N	3.50381	0.866584	14.1668	N	1.53	0.19	5.41	9.50(2.35,38.42)	9.37(2.37,37.10)	9.37(14.97)	3.23(-0.38)	1.81(-0.78)
NS	Immune system disorders	10021428	Allergic conditions	10001708	Anaphylactic and anaphylactoid responses	10077535	Anaphylactic shock	10002199	2	172	4985	19378586	19383745	45.2021	11.2111	182.251	N	44.694	11.2641	177.338	N	85.4205	N	5.48144	1.52141	-0.159181	3.20201	N	No Signal (-)	44.6765	11.0807	180.132	Y	2.19822	-0.394849	3.58962	N	4.58912	1.1382	18.5029	N	1.15	0.14	4.09	45.20(11.21,182.25)	44.69(11.26,177.34)	44.69(85.42)	5.48(-0.16)	2.20(-0.39)
45-64	Skin and subcutaneous tissue disorders	10040785	Angioedema and urticaria	10002426	Angioedemas	10002425	Angioedema	10002424	2	152	12783	12910131	12923068	13.2888	3.29298	53.6265	N	13.1292	3.31291	52.0313	N	22.4293	N	3.71449	1.37912	-0.302993	3.06124	N	No Signal (-)	13.1273	3.25296	52.9748	Y	1.9382	-0.654868	3.3296	N	3.83227	0.949644	15.4651	N	1.3	0.16	4.61	13.29(3.29,53.63)	13.13(3.31,52.03)	13.13(22.43)	3.71(-0.30)	1.94(-0.65)
45-64	Musculoskeletal and connective tissue disorders	10028395	Joint disorders	10023213	Joint related signs and symptoms	10023226	Arthralgia	10003239	2	152	107479	12815435	12923068	1.5689	0.388814	6.33068	N	1.56151	0.394058	6.18774	N	0.407217	N	0.642937	0.390154	-1.29179	2.0721	N	No Signal (-)	1.5615	0.386981	6.30082	N	0.48939	-2.10368	1.88079	N	1.40385	0.34791	5.66467	N	1.3	0.16	4.61	1.57(0.39,6.33)	1.56(0.39,6.19)	1.56(0.41)	0.64(-1.29)	0.49(-2.10)
≥65	General disorders and administration site conditions	10018065	General system disorders NEC	10018073	Asthenic conditions	10003550	Asthenia	10003549	2	104	106073	11905340	12011519	2.15841	0.53268	8.74582	N	2.13655	0.541392	8.4317	N	1.21994	N	1.09527	0.625239	-1.06386	2.31433	N	No Signal (-)	2.13653	0.527281	8.65717	N	0.799775	-1.79329	2.19118	N	1.74083	0.429625	7.0538	N	1.89	0.23	6.65	2.16(0.53,8.75)	2.14(0.54,8.43)	2.14(1.22)	1.10(-1.06)	0.80(-1.79)
<18	Musculoskeletal and connective tissue disorders	10028395	Musculoskeletal and connective tissue disorders NEC	10028393	Musculoskeletal and connective tissue pain and discomfort	10068757	Back pain	10003988	2	129	2597	2023247	2025975	12.0786	2.98702	48.8424	N	11.9095	3.00864	47.1428	N	19.9972	N	3.57302	1.35919	-0.326458	3.04485	N	No Signal (-)	11.9011	2.94311	48.1245	Y	1.9039	-0.689172	3.2953	N	3.74222	0.925444	15.1325	N	1.53	0.19	5.41	12.08(2.99,48.84)	11.91(3.01,47.14)	11.91(20.00)	3.57(-0.33)	1.90(-0.69)
NS	Surgical and medical procedures	10042613	Obstetric and gynaecological therapeutic procedures	10029903	Obstetric therapeutic procedures	10029906	Caesarean section	10006924	2	172	3805	19379766	19383745	59.2237	14.6875	238.805	N	58.5544	14.756	232.355	N	113.106	N	5.87096	1.5362	-0.144552	3.21695	N	No Signal (-)	58.5242	14.514	235.985	Y	2.22655	-0.366521	3.61795	N	4.68012	1.16067	18.8715	N	1.15	0.14	4.09	59.22(14.69,238.81)	58.55(14.76,232.35)	58.55(113.11)	5.87(-0.14)	2.23(-0.37)
45-64	Cardiac disorders	10007541	Cardiac arrhythmias	10007521	Ventricular arrhythmias and cardiac arrest	10047283	Cardio-respiratory arrest	10007617	2	152	10675	12912239	12923068	15.9155	3.94381	64.228	N	15.7218	3.96702	62.3073	N	27.5884	N	3.97444	1.4111	-0.271054	3.09326	N	No Signal (-)	15.719	3.89512	63.4352	Y	1.99485	-0.598216	3.38625	N	3.98575	0.987656	16.0848	N	1.3	0.16	4.61	15.92(3.94,64.23)	15.72(3.97,62.31)	15.72(27.59)	3.97(-0.27)	1.99(-0.60)
45-64	Psychiatric disorders	10037175	Deliria (incl confusion)	10012221	Confusion and disorientation	10010301	Confusional state	10010305	2	152	31458	12891456	12923068	5.39209	1.33626	21.7583	N	5.33505	1.34629	21.1416	N	7.06173	N	2.41543	1.12307	-0.55893	2.80508	N	No Signal (-)	5.33478	1.32205	21.527	N	1.51474	-1.07833	2.90614	N	2.85747	0.708133	11.5305	N	1.3	0.16	4.61	5.39(1.34,21.76)	5.34(1.35,21.14)	5.34(7.06)	2.42(-0.56)	1.51(-1.08)
≥65	Gastrointestinal disorders	10017947	Gastrointestinal motility and defaecation conditions	10017977	Diarrhoea (excl infective)	10012736	Diarrhoea	10012735	2	104	155064	11856349	12011519	1.4704	0.362887	5.95802	N	1.46153	0.370346	5.76776	N	0.295296	N	0.547472	0.33318	-1.35591	2.02227	N	No Signal (-)	1.46152	0.360695	5.92203	N	0.420097	-2.17297	1.8115	N	1.33802	0.330215	5.42159	N	1.89	0.23	6.65	1.47(0.36,5.96)	1.46(0.37,5.77)	1.46(0.30)	0.55(-1.36)	0.42(-2.17)
18-44	Eye disorders	10015919	Vision disorders	10047518	Visual disorders NEC	10047541	Diplopia	10013036	2	221	4176	7988178	7992577	17.3111	4.30093	69.6767	N	17.1648	4.31816	68.2308	N	30.4475	N	4.10073	1.42518	-0.252415	3.10277	N	No Signal (-)	17.1571	4.26266	69.0567	Y	2.01959	-0.573476	3.41099	N	4.05469	1.00738	16.32	N	0.9	0.11	3.2	17.31(4.30,69.68)	17.16(4.32,68.23)	17.16(30.45)	4.10(-0.25)	2.02(-0.57)
NS	Psychiatric disorders	10037175	Psychiatric disorders NEC	10037176	Substance related and addictive disorders	10079102	Drug abuse	10013654	2	172	17952	19365619	19383745	12.5435	3.11169	50.5643	N	12.4109	3.1285	49.2343	N	21	N	3.63338	1.36823	-0.31201	3.04846	N	No Signal (-)	12.4096	3.07846	50.0243	Y	1.91884	-0.674224	3.31025	N	3.7812	0.938006	15.2424	N	1.15	0.14	4.09	12.54(3.11,50.56)	12.41(3.13,49.23)	12.41(21.00)	3.63(-0.31)	1.92(-0.67)
45-64	Psychiatric disorders	10037175	Psychiatric disorders NEC	10037176	Substance related and addictive disorders	10079102	Drug abuse	10013654	2	152	17126	12905788	12923068	9.91551	2.45715	40.0127	N	9.79972	2.47285	38.8355	N	15.8227	N	3.29259	1.3154	-0.366674	2.99746	N	No Signal (-)	9.7987	2.4282	39.5414	Y	1.82806	-0.76501	3.21946	N	3.55059	0.879867	14.3279	N	1.3	0.16	4.61	9.92(2.46,40.01)	9.80(2.47,38.84)	9.80(15.82)	3.29(-0.37)	1.83(-0.77)
18-44	Psychiatric disorders	10037175	Psychiatric disorders NEC	10037176	Substance related and addictive disorders	10079102	Drug abuse	10013654	2	221	32890	7959464	7992577	2.19007	0.544278	8.81241	N	2.1794	0.54843	8.66065	N	1.28167	N	1.12388	0.64246	-1.03461	2.31953	N	No Signal (-)	2.17932	0.541607	8.76918	N	0.81836	-1.77471	2.20976	N	1.7634	0.438242	7.09558	N	0.9	0.11	3.2	2.19(0.54,8.81)	2.18(0.55,8.66)	2.18(1.28)	1.12(-1.03)	0.82(-1.77)
45-64	General disorders and administration site conditions	10018065	Therapeutic and nontherapeutic effects (excl toxicity)	10062915	Therapeutic and nontherapeutic responses	10043409	Drug ineffective	10013709	2	152	216343	12706571	12923068	0.772809	0.191523	3.11834	N	0.775759	0.195769	3.07404	N	0.131844	N	-0.366316	-0.260975	-1.94291	1.42096	N	No Signal (-)	0.775761	0.192255	3.13025	N	-0.300118	-2.89319	1.09128	N	0.812186	0.201282	3.27723	N	1.3	0.16	4.61	0.77(0.19,3.12)	0.78(0.20,3.07)	0.78(0.13)	-0.37(-1.94)	-0.30(-2.89)
NS	Gastrointestinal disorders	10017947	Gastrointestinal signs and symptoms	10018012	Gastrointestinal signs and symptoms NEC	10027678	Dysphagia	10013950	2	172	31035	19352536	19383745	7.25083	1.79878	29.2279	N	7.17898	1.80972	28.4783	N	10.6529	N	2.8437	1.22857	-0.451604	2.90875	N	No Signal (-)	7.17858	1.78086	28.9367	N	1.68296	-0.910106	3.07436	N	3.21086	0.796548	12.9429	N	1.15	0.14	4.09	7.25(1.80,29.23)	7.18(1.81,28.48)	7.18(10.65)	2.84(-0.45)	1.68(-0.91)
NS	Infections and infestations	10021881	Infections - pathogen unspecified	10021879	Eye and eyelid infections	10015909	Endophthalmitis	10014801	2	172	2387	19381184	19383745	94.4125	23.4093	380.777	N	93.3388	23.5167	370.466	N	182.569	N	6.54321	1.55416	-0.126971	3.2353	N	No Signal (-)	93.2615	23.1239	376.135	Y	2.26134	-0.331727	3.65274	N	4.79437	1.18875	19.3363	N	1.15	0.14	4.09	94.41(23.41,380.78)	93.34(23.52,370.47)	93.34(182.57)	6.54(-0.13)	2.26(-0.33)
NS	Eye disorders	10015919	Ocular infections, irritations and inflammations	10021877	Ocular infections, inflammations and associated manifestations	10030045	Eye irritation	10015946	2	172	21965	19361606	19383745	10.2497	2.54269	41.3171	N	10.1434	2.55696	40.2386	N	16.5012	N	3.34235	1.32394	-0.356276	3.00415	N	No Signal (-)	10.1426	2.51611	40.8852	Y	1.84231	-0.750761	3.23371	N	3.58583	0.889552	14.4547	N	1.15	0.14	4.09	10.25(2.54,41.32)	10.14(2.56,40.24)	10.14(16.50)	3.34(-0.36)	1.84(-0.75)
45-64	Eye disorders	10015919	Ocular infections, irritations and inflammations	10021877	Ocular infections, inflammations and associated manifestations	10030045	Eye irritation	10015946	2	152	7558	12915356	12923068	22.4846	5.57132	90.7431	N	22.2056	5.60277	88.0082	N	40.5143	N	4.47249	1.45973	-0.222526	3.14198	N	No Signal (-)	22.2	5.5008	89.5944	Y	2.08292	-0.510147	3.47432	N	4.23664	1.04977	17.0982	N	1.3	0.16	4.61	22.48(5.57,90.74)	22.21(5.60,88.01)	22.21(40.51)	4.47(-0.22)	2.08(-0.51)
45-64	Eye disorders	10015919	Ocular infections, irritations and inflammations	10021877	Lid, lash and lacrimal infections, irritations and inflammations	10024445	Eyelid oedema	10015993	2	152	3221	12919693	12923068	52.7774	13.0742	213.05	N	52.105	13.1435	206.56	N	100.211	N	5.70247	1.53023	-0.152465	3.21292	N	No Signal (-)	52.0732	12.8997	210.208	Y	2.21516	-0.37791	3.60656	N	4.64332	1.15026	18.744	N	1.3	0.16	4.61	52.78(13.07,213.05)	52.10(13.14,206.56)	52.10(100.21)	5.70(-0.15)	2.22(-0.38)
<18	Eye disorders	10015919	Ocular infections, irritations and inflammations	10021877	Lid, lash and lacrimal infections, irritations and inflammations	10024445	Eyelid oedema	10015993	2	129	879	2024965	2025975	35.7165	8.82348	144.577	N	35.1865	8.87968	139.429	N	66.3078	N	5.13376	1.50435	-0.18315	3.19185	N	No Signal (-)	35.1089	8.67337	142.117	Y	2.16627	-0.4268	3.55767	N	4.48861	1.10888	18.1694	N	1.53	0.19	5.41	35.72(8.82,144.58)	35.19(8.88,139.43)	35.19(66.31)	5.13(-0.18)	2.17(-0.43)
≥65	General disorders and administration site conditions	10018065	General system disorders NEC	10018073	Asthenic conditions	10003550	Fatigue	10016256	2	104	149490	11861923	12011519	1.52595	0.376595	6.18308	N	1.51602	0.384155	5.98282	N	0.355711	N	0.600286	0.36358	-1.32551	2.05267	N	No Signal (-)	1.51602	0.374144	6.14284	N	0.458587	-2.13448	1.84999	N	1.3742	0.339143	5.56819	N	1.89	0.23	6.65	1.53(0.38,6.18)	1.52(0.38,5.98)	1.52(0.36)	0.60(-1.33)	0.46(-2.13)
45-64	General disorders and administration site conditions	10018065	General system disorders NEC	10018073	Asthenic conditions	10003550	Fatigue	10016256	2	152	179188	12743726	12923068	0.93578	0.231911	3.77595	N	0.936614	0.236362	3.71146	N	0.00869982	N	-0.0944719	-0.0700349	-1.75197	1.6119	N	No Signal (-)	0.936615	0.232118	3.77931	N	-0.0760659	-2.66913	1.31534	N	0.948641	0.235099	3.82784	N	1.3	0.16	4.61	0.94(0.23,3.78)	0.94(0.24,3.71)	0.94(0.01)	-0.09(-1.75)	-0.08(-2.67)
NS	Investigations	10022891	Respiratory and pulmonary investigations (excl blood gases)	10038668	Respiratory and pulmonary function diagnostic procedures	10037385	Forced expiratory volume decreased	10016987	2	172	367	19383204	19383745	614.131	151.79	2484.74	N	607.084	152.465	2417.29	N	1203.63	N	9.23792	1.58015	-0.106631	3.26693	N	No Signal (-)	603.799	149.236	2442.93	Y	2.3124	-0.280666	3.7038	N	4.96709	1.22767	20.0966	N	1.15	0.14	4.09	614.13(151.79,2484.74)	607.08(152.46,2417.29)	607.08(1203.63)	9.24(-0.11)	2.31(-0.28)
<18	Investigations	10022891	Respiratory and pulmonary investigations (excl blood gases)	10038668	Respiratory and pulmonary function diagnostic procedures	10037385	Forced expiratory volume decreased	10016987	2	129	149	2025695	2025975	210.779	51.6753	859.752	N	207.577	51.9796	828.942	N	405.747	N	7.67836	1.57075	-0.130135	3.27163	N	No Signal (-)	204.841	50.2193	835.528	Y	2.29403	-0.29904	3.68543	N	4.90423	1.20234	20.004	N	1.53	0.19	5.41	210.78(51.68,859.75)	207.58(51.98,828.94)	207.58(405.75)	7.68(-0.13)	2.29(-0.30)
45-64	Gastrointestinal disorders	10017947	Gastrointestinal inflammatory conditions	10017969	Gastritis (excl infective)	10017854	Gastritis	10017853	2	152	6643	12916271	12923068	25.5835	6.339	103.252	N	25.2642	6.37432	100.133	N	46.6175	N	4.65861	1.47432	-0.207982	3.15661	N	No Signal (-)	25.2569	6.25809	101.934	Y	2.10983	-0.483239	3.50123	N	4.3164	1.06951	17.4205	N	1.3	0.16	4.61	25.58(6.34,103.25)	25.26(6.37,100.13)	25.26(46.62)	4.66(-0.21)	2.11(-0.48)
NS	Vascular disorders	10047065	Decreased and nonspecific blood pressure disorders and shock	10011954	Vascular hypotensive disorders	10057181	Hypotension	10021097	2	172	46112	19337459	19383745	4.87626	1.20972	19.6558	N	4.83171	1.21802	19.1666	N	6.09157	N	2.27248	1.0828	-0.597352	2.76295	N	No Signal (-)	4.83154	1.19862	19.4755	N	1.45175	-1.14132	2.84315	N	2.73539	0.678602	11.0261	N	1.15	0.14	4.09	4.88(1.21,19.66)	4.83(1.22,19.17)	4.83(6.09)	2.27(-0.60)	1.45(-1.14)
<18	Vascular disorders	10047065	Decreased and nonspecific blood pressure disorders and shock	10011954	Vascular hypotensive disorders	10057181	Hypotension	10021097	2	129	6778	2019066	2025975	4.61838	1.14249	18.6693	N	4.56313	1.15315	18.0568	N	5.5816	N	2.18969	1.05708	-0.627982	2.74215	N	No Signal (-)	4.56208	1.12856	18.4417	N	1.41366	-1.17941	2.80506	N	2.66412	0.659046	10.7694	N	1.53	0.19	5.41	4.62(1.14,18.67)	4.56(1.15,18.06)	4.56(5.58)	2.19(-0.63)	1.41(-1.18)
<18	Injury, poisoning and procedural complications	10022117	Overdoses and underdoses NEC	10079159	Overdoses NEC	10076292	Intentional overdose	10022523	2	129	7181	2018663	2025975	4.35832	1.07817	17.6178	N	4.30705	1.08845	17.0433	N	5.0951	N	2.10639	1.03105	-0.653998	2.71609	N	No Signal (-)	4.30613	1.06526	17.4068	N	1.37414	-1.21892	2.76555	N	2.59214	0.641247	10.4783	N	1.53	0.19	5.41	4.36(1.08,17.62)	4.31(1.09,17.04)	4.31(5.10)	2.11(-0.65)	1.37(-1.22)
45-64	Respiratory, thoracic and mediastinal disorders	10038738	Upper respiratory tract disorders (excl infections)	10046304	Laryngeal spasm, oedema and obstruction	10023855	Laryngeal oedema	10023845	2	152	1603	12921311	12923068	106.062	26.2626	428.332	N	104.697	26.3984	415.235	N	205.184	N	6.7083	1.55744	-0.126028	3.2409	N	No Signal (-)	104.568	25.8928	422.3	Y	2.26777	-0.325297	3.65917	N	4.81578	1.19247	19.4486	N	1.3	0.16	4.61	106.06(26.26,428.33)	104.70(26.40,415.24)	104.70(205.18)	6.71(-0.13)	2.27(-0.33)
18-44	Gastrointestinal disorders	10017947	Oral soft tissue conditions	10031013	Oral soft tissue swelling and oedema	10031020	Lip oedema	10024558	2	221	890	7991464	7992577	81.2595	20.1643	327.466	N	80.5397	20.2365	320.542	N	156.769	N	6.32843	1.5493	-0.130476	3.22908	N	No Signal (-)	80.3613	19.9414	323.846	Y	2.25185	-0.34122	3.64325	N	4.76292	1.1819	19.194	N	0.9	0.11	3.2	81.26(20.16,327.47)	80.54(20.24,320.54)	80.54(156.77)	6.33(-0.13)	2.25(-0.34)
<18	Nervous system disorders	10029205	Neurological disorders NEC	10029305	Disturbances in consciousness NEC	10013509	Loss of consciousness	10024855	2	129	3943	2021901	2025975	7.95011	1.9664	32.1421	N	7.84401	1.98196	31.0442	N	11.9602	N	2.97095	1.25487	-0.430461	2.9402	N	No Signal (-)	7.84054	1.9393	31.6991	N	1.72722	-0.86585	3.11862	N	3.31089	0.818923	13.3858	N	1.53	0.19	5.41	7.95(1.97,32.14)	7.84(1.98,31.04)	7.84(11.96)	2.97(-0.43)	1.73(-0.87)
18-44	Injury, poisoning and procedural complications	10022117	Medication errors and other product use errors and issues	10079145	Medication errors, product use errors and issues NEC	10079146	Medication error	10027091	2	221	6438	7985916	7992577	11.2256	2.78933	45.1776	N	11.1339	2.80129	44.2526	N	18.4567	N	3.47648	1.34555	-0.331838	3.02293	N	No Signal (-)	11.1308	2.76576	44.7959	Y	1.879	-0.714071	3.2704	N	3.67819	0.91395	14.8029	N	0.9	0.11	3.2	11.23(2.79,45.18)	11.13(2.80,44.25)	11.13(18.46)	3.48(-0.33)	1.88(-0.71)
45-64	Injury, poisoning and procedural complications	10022117	Medication errors and other product use errors and issues	10079145	Medication errors, product use errors and issues NEC	10079146	Medication error	10027091	2	152	8753	12914161	12923068	19.4131	4.81038	78.3452	N	19.174	4.83797	75.991	N	34.4678	N	4.26077	1.44089	-0.241317	3.1231	N	No Signal (-)	19.1699	4.75009	77.3634	Y	2.04852	-0.544549	3.43992	N	4.13681	1.02506	16.6948	N	1.3	0.16	4.61	19.41(4.81,78.35)	19.17(4.84,75.99)	19.17(34.47)	4.26(-0.24)	2.05(-0.54)
18-44	Gastrointestinal disorders	10017947	Gastrointestinal haemorrhages NEC	10017959	Non-site specific gastrointestinal haemorrhages	10017958	Melaena	10027141	2	221	1274	7991080	7992577	56.7641	14.0924	228.646	N	56.264	14.1436	223.821	N	108.411	N	5.81192	1.53423	-0.144709	3.21317	N	No Signal (-)	56.1774	13.9467	226.282	Y	2.2227	-0.370372	3.6141	N	4.66765	1.1588	18.8013	N	0.9	0.11	3.2	56.76(14.09,228.65)	56.26(14.14,223.82)	56.26(108.41)	5.81(-0.14)	2.22(-0.37)
NS	Gastrointestinal disorders	10017947	Gastrointestinal signs and symptoms	10018012	Nausea and vomiting symptoms	10028817	Nausea	10028813	2	172	228653	19154918	19383745	0.974103	0.241664	3.92643	N	0.974401	0.245642	3.8652	N	0.00136111	N	-0.0374124	-0.0306176	-1.71073	1.64949	N	No Signal (-)	0.974401	0.241738	3.92764	N	-0.0300072	-2.62307	1.3614	N	0.979415	0.242982	3.94785	N	1.15	0.14	4.09	0.97(0.24,3.93)	0.97(0.25,3.87)	0.97(0.00)	-0.04(-1.71)	-0.03(-2.62)
≥65	Gastrointestinal disorders	10017947	Gastrointestinal signs and symptoms	10018012	Nausea and vomiting symptoms	10028817	Nausea	10028813	2	104	142090	11869323	12011519	1.60642	0.396455	6.50916	N	1.59498	0.404161	6.29441	N	0.449199	N	0.673529	0.404954	-1.28414	2.09404	N	No Signal (-)	1.59497	0.393629	6.46276	N	0.511327	-2.08174	1.90273	N	1.42536	0.35177	5.77551	N	1.89	0.23	6.65	1.61(0.40,6.51)	1.59(0.40,6.29)	1.59(0.45)	0.67(-1.28)	0.51(-2.08)
45-64	General disorders and administration site conditions	10018065	General system disorders NEC	10018073	Oedema NEC	10030113	Oedema	10030095	2	152	12174	12910740	12923068	13.9542	3.45785	56.3121	N	13.7859	3.47862	54.6344	N	23.7354	N	3.78491	1.38829	-0.293837	3.07042	N	No Signal (-)	13.7838	3.41564	55.6247	Y	1.95434	-0.638729	3.34574	N	3.87538	0.960323	15.6391	N	1.3	0.16	4.61	13.95(3.46,56.31)	13.79(3.48,54.63)	13.79(23.74)	3.78(-0.29)	1.95(-0.64)
18-44	Injury, poisoning and procedural complications	10022117	Overdoses and underdoses NEC	10079159	Overdoses NEC	10076292	Overdose	10033295	2	221	36746	7955608	7992577	1.9593	0.486929	7.88381	N	1.9507	0.490882	7.7518	N	0.930898	N	0.963951	0.563535	-1.11353	2.2406	N	No Signal (-)	1.95065	0.484778	7.84898	N	0.712833	-1.88023	2.10424	N	1.63902	0.407332	6.59507	N	0.9	0.11	3.2	1.96(0.49,7.88)	1.95(0.49,7.75)	1.95(0.93)	0.96(-1.11)	0.71(-1.88)
NS	Cardiac disorders	10007541	Cardiac disorders, signs and symptoms NEC	10082206	Cardiac signs and symptoms NEC	10007609	Palpitations	10033557	2	172	32623	19350948	19383745	6.89731	1.71108	27.8028	N	6.82953	1.72163	27.092	N	9.96807	N	2.77171	1.21251	-0.467667	2.89268	N	No Signal (-)	6.82917	1.69418	27.5282	N	1.65679	-0.93628	3.04819	N	3.15314	0.782228	12.7102	N	1.15	0.14	4.09	6.90(1.71,27.80)	6.83(1.72,27.09)	6.83(9.97)	2.77(-0.47)	1.66(-0.94)
<18	Gastrointestinal disorders	10017947	Exocrine pancreas conditions	10015674	Acute and chronic pancreatitis	10033646	Pancreatitis	10033645	2	129	1648	2024196	2025975	19.043	4.70786	77.0278	N	18.7675	4.7397	74.3129	N	33.6283	N	4.22851	1.43757	-0.248632	3.12376	N	No Signal (-)	18.746	4.63444	75.8265	Y	2.0429	-0.55017	3.4343	N	4.12072	1.01874	16.6681	N	1.53	0.19	5.41	19.04(4.71,77.03)	18.77(4.74,74.31)	18.77(33.63)	4.23(-0.25)	2.04(-0.55)
<18	Gastrointestinal disorders	10017947	Exocrine pancreas conditions	10015674	Acute and chronic pancreatitis	10033646	Pancreatitis acute	10033647	2	129	1075	2024769	2025975	29.2016	7.2161	118.171	N	28.7711	7.26279	113.975	N	53.5406	N	4.84396	1.48703	-0.199959	3.17403	N	No Signal (-)	28.7195	7.09695	116.22	Y	2.13381	-0.45926	3.52521	N	4.38874	1.08451	17.7601	N	1.53	0.19	5.41	29.20(7.22,118.17)	28.77(7.26,113.97)	28.77(53.54)	4.84(-0.20)	2.13(-0.46)
≥65	Infections and infestations	10021881	Infections - pathogen unspecified	10021879	Lower respiratory tract and lung infections	10025101	Pneumonia	10035664	2	104	101347	11910066	12011519	2.25996	0.557741	9.1573	N	2.23618	0.566637	8.82489	N	1.37835	N	1.16102	0.65681	-1.03229	2.34591	N	No Signal (-)	2.23616	0.551868	9.06087	N	0.842293	-1.75077	2.2337	N	1.7929	0.442474	7.26479	N	1.89	0.23	6.65	2.26(0.56,9.16)	2.24(0.57,8.82)	2.24(1.38)	1.16(-1.03)	0.84(-1.75)
<18	Injury, poisoning and procedural complications	10022117	Exposures, chemical injuries and poisoning	10071947	Poisoning and toxicity	10035777	Poisoning deliberate	10036000	2	129	784	2025060	2025975	40.0463	9.89125	162.134	N	39.4501	9.95375	156.355	N	74.7893	N	5.29838	1.51282	-0.175018	3.20066	N	No Signal (-)	39.3523	9.71984	159.324	Y	2.18227	-0.4108	3.57367	N	4.53866	1.12103	18.3755	N	1.53	0.19	5.41	40.05(9.89,162.13)	39.45(9.95,156.35)	39.45(74.79)	5.30(-0.18)	2.18(-0.41)
18-44	Pregnancy, puerperium and perinatal conditions	10036585	Maternal complications of labour and delivery	10026906	Labour onset and length abnormalities	10000192	Premature delivery	10036595	2	221	9300	7983054	7992577	7.76826	1.93037	31.2613	N	7.70756	1.93935	30.6322	N	11.6857	N	2.946	1.25071	-0.426557	2.92797	N	No Signal (-)	7.70612	1.91493	31.0112	N	1.71874	-0.874326	3.11014	N	3.29149	0.817917	13.2457	N	0.9	0.11	3.2	7.77(1.93,31.26)	7.71(1.94,30.63)	7.71(11.69)	2.95(-0.43)	1.72(-0.87)
≥65	Respiratory, thoracic and mediastinal disorders	10038738	Pulmonary vascular disorders	10037454	Pulmonary thrombotic and embolic conditions	10037439	Pulmonary embolism	10037377	2	104	20557	11990856	12011519	11.2173	2.76819	45.4546	N	11.0245	2.7934	43.5095	N	18.2599	N	3.46251	1.34233	-0.346864	3.03152	N	No Signal (-)	11.0235	2.72038	44.6694	Y	1.87529	-0.717778	3.26669	N	3.66875	0.905374	14.8665	N	1.89	0.23	6.65	11.22(2.77,45.45)	11.02(2.79,43.51)	11.02(18.26)	3.46(-0.35)	1.88(-0.72)
18-44	General disorders and administration site conditions	10018065	Body temperature conditions	10005908	Febrile disorders	10016286	Pyrexia	10037660	2	221	54630	7937724	7992577	1.31493	0.326793	5.29093	N	1.31211	0.330188	5.21406	N	0.149495	N	0.391871	0.245173	-1.43187	1.92222	N	No Signal (-)	1.31209	0.326088	5.27952	N	0.304518	-2.28855	1.69592	N	1.23501	0.30693	4.96934	N	0.9	0.11	3.2	1.31(0.33,5.29)	1.31(0.33,5.21)	1.31(0.15)	0.39(-1.43)	0.30(-2.29)
NS	Skin and subcutaneous tissue disorders	10040785	Epidermal and dermal conditions	10014982	Rashes, eruptions and exanthems NEC	10052566	Rash	10037844	2	172	149878	19233693	19383745	1.4922	0.370196	6.0148	N	1.48654	0.374749	5.89675	N	0.320964	N	0.571952	0.350367	-1.32975	2.03048	N	No Signal (-)	1.48653	0.368791	5.99197	N	0.437985	-2.15508	1.82939	N	1.35471	0.336087	5.46061	N	1.15	0.14	4.09	1.49(0.37,6.01)	1.49(0.37,5.90)	1.49(0.32)	0.57(-1.33)	0.44(-2.16)
45-64	Skin and subcutaneous tissue disorders	10040785	Epidermal and dermal conditions	10014982	Rashes, eruptions and exanthems NEC	10052566	Rash	10037844	2	152	92291	12830623	12923068	1.82926	0.453336	7.38125	N	1.81849	0.458906	7.20605	N	0.742074	N	0.862725	0.509787	-1.17216	2.19174	N	No Signal (-)	1.81847	0.450662	7.33772	N	0.644013	-1.94905	2.03542	N	1.56267	0.387269	6.30554	N	1.3	0.16	4.61	1.83(0.45,7.38)	1.82(0.46,7.21)	1.82(0.74)	0.86(-1.17)	0.64(-1.95)
≥65	Renal and urinary disorders	10038359	Renal disorders (excl nephropathies)	10038430	Renal failure and impairment	10038443	Renal failure	10038435	2	104	36287	11975126	12011519	6.34637	1.5662	25.716	N	6.2455	1.58254	24.6479	N	8.83744	N	2.64275	1.18085	-0.508291	2.86999	N	No Signal (-)	6.24521	1.54124	25.3061	N	1.6078	-0.985267	2.9992	N	3.04787	0.752174	12.3502	N	1.89	0.23	6.65	6.35(1.57,25.72)	6.25(1.58,24.65)	6.25(8.84)	2.64(-0.51)	1.61(-0.99)
<18	Renal and urinary disorders	10038359	Renal disorders (excl nephropathies)	10038430	Renal vascular and ischaemic conditions	10038543	Renal tubular necrosis	10038540	2	129	445	2025399	2025975	70.5652	17.4061	286.076	N	69.5032	17.5128	275.839	N	134.461	N	6.11263	1.54345	-0.146754	3.23366	N	No Signal (-)	69.1967	17.0685	280.528	Y	2.24085	-0.352215	3.63225	N	4.72676	1.16593	19.1626	N	1.53	0.19	5.41	70.57(17.41,286.08)	69.50(17.51,275.84)	69.50(134.46)	6.11(-0.15)	2.24(-0.35)
<18	Respiratory, thoracic and mediastinal disorders	10038738	Respiratory tract signs and symptoms	10079101	Upper respiratory tract signs and symptoms	10046313	Rhinorrhoea	10039101	2	129	2314	2023530	2025975	13.5577	3.35258	54.827	N	13.366	3.37637	52.9118	N	22.888	N	3.73934	1.38212	-0.303645	3.06789	N	No Signal (-)	13.3553	3.30253	54.0085	Y	1.94396	-0.649103	3.33537	N	3.84762	0.951445	15.5596	N	1.53	0.19	5.41	13.56(3.35,54.83)	13.37(3.38,52.91)	13.37(22.89)	3.74(-0.30)	1.94(-0.65)
≥65	Infections and infestations	10021881	Infections - pathogen unspecified	10021879	Urinary tract infections	10046577	Urinary tract infection	10046571	2	104	47714	11963699	12011519	4.82188	1.18999	19.5385	N	4.74977	1.20355	18.7448	N	5.94397	N	2.24781	1.07393	-0.615193	2.76306	N	No Signal (-)	4.74961	1.17215	19.2456	N	1.44052	-1.15255	2.83192	N	2.71418	0.669831	10.998	N	1.89	0.23	6.65	4.82(1.19,19.54)	4.75(1.20,18.74)	4.75(5.94)	2.25(-0.62)	1.44(-1.15)
<18	Skin and subcutaneous tissue disorders	10040785	Angioedema and urticaria	10002426	Urticarias	10046736	Urticaria	10046735	2	129	8373	2017471	2025975	3.73565	0.924156	15.1004	N	3.69389	0.933517	14.6165	N	3.94458	N	1.88489	0.956677	-0.72832	2.64167	N	No Signal (-)	3.69324	0.913665	14.9289	N	1.26322	-1.32984	2.65463	N	2.40032	0.59381	9.70263	N	1.53	0.19	5.41	3.74(0.92,15.10)	3.69(0.93,14.62)	3.69(3.94)	1.88(-0.73)	1.26(-1.33)
45-64	Skin and subcutaneous tissue disorders	10040785	Angioedema and urticaria	10002426	Urticarias	10046736	Urticaria	10046735	2	152	35987	12886927	12923068	4.71184	1.16768	19.0132	N	4.66363	1.17687	18.4808	N	5.77186	N	2.22139	1.06727	-0.614726	2.74926	N	No Signal (-)	4.66343	1.15569	18.8179	N	1.42838	-1.16469	2.81978	N	2.69144	0.666992	10.8605	N	1.3	0.16	4.61	4.71(1.17,19.01)	4.66(1.18,18.48)	4.66(5.77)	2.22(-0.61)	1.43(-1.16)
≥65	Eye disorders	10015919	Vision disorders	10047518	Visual impairment and blindness (excl colour blindness)	10080708	Visual acuity reduced	10047531	2	104	9250	12002163	12011519	24.9525	6.15727	101.121	N	24.5006	6.20747	96.7026	N	45.1078	N	4.61445	1.47069	-0.218646	3.16003	N	No Signal (-)	24.4955	6.0445	99.2687	Y	2.10371	-0.489357	3.49511	N	4.29813	1.06061	17.4183	N	1.89	0.23	6.65	24.95(6.16,101.12)	24.50(6.21,96.70)	24.50(45.11)	4.61(-0.22)	2.10(-0.49)
≥65	Eye disorders	10015919	Vision disorders	10047518	Visual impairment and blindness (excl colour blindness)	10080708	Visual impairment	10047571	2	104	24970	11986443	12011519	9.23142	2.27815	37.4071	N	9.07611	2.29974	35.8195	N	14.4014	N	3.18197	1.29517	-0.393998	2.98434	N	No Signal (-)	9.07546	2.23967	36.7751	Y	1.79511	-0.797959	3.18651	N	3.47042	0.856439	14.0626	N	1.89	0.23	6.65	9.23(2.28,37.41)	9.08(2.30,35.82)	9.08(14.40)	3.18(-0.39)	1.80(-0.80)
≥65	Gastrointestinal disorders	10017947	Gastrointestinal signs and symptoms	10018012	Nausea and vomiting symptoms	10028817	Vomiting	10047700	2	104	84509	11926904	12011519	2.71407	0.669812	10.9974	N	2.68173	0.679535	10.5832	N	2.12414	N	1.42314	0.775266	-0.913835	2.46437	N	No Signal (-)	2.68169	0.661821	10.8662	N	1.00486	-1.58821	2.39626	N	2.00675	0.495249	8.13132	N	1.89	0.23	6.65	2.71(0.67,11.00)	2.68(0.68,10.58)	2.68(2.12)	1.42(-0.91)	1.00(-1.59)
18-44	Investigations	10022891	Physical examination and organ system status topics	10071940	Physical examination procedures and organ system status	10071941	Weight increased	10047899	2	221	35060	7957294	7992577	2.05396	0.510452	8.2647	N	2.0445	0.514487	8.12459	N	1.07188	N	1.03171	0.597514	-1.07955	2.27458	N	No Signal (-)	2.04444	0.508088	8.22643	N	0.758027	-1.83504	2.14943	N	1.69118	0.420294	6.80495	N	0.9	0.11	3.2	2.05(0.51,8.26)	2.04(0.51,8.12)	2.04(1.07)	1.03(-1.08)	0.76(-1.84)
NS	Respiratory, thoracic and mediastinal disorders	10038738	Bronchial disorders (excl neoplasms)	10006436	Bronchospasm and obstruction	10006484	Wheezing	10047924	2	172	15469	19368102	19383745	14.5588	3.61158	58.6889	N	14.403	3.63062	57.1378	N	24.9615	N	3.84812	1.39633	-0.28393	3.07659	N	No Signal (-)	14.4012	3.57249	58.0536	Y	1.96832	-0.624749	3.35972	N	3.91312	0.970719	15.7744	N	1.15	0.14	4.09	14.56(3.61,58.69)	14.40(3.63,57.14)	14.40(24.96)	3.85(-0.28)	1.97(-0.62)
<18	Respiratory, thoracic and mediastinal disorders	10038738	Bronchial disorders (excl neoplasms)	10006436	Bronchospasm and obstruction	10006484	Wheezing	10047924	2	129	2074	2023770	2025975	15.1284	3.74072	61.1829	N	14.9127	3.76682	59.0387	N	25.9611	N	3.89717	1.40186	-0.284033	3.08775	N	No Signal (-)	14.8993	3.68407	60.2564	Y	1.97884	-0.614228	3.37024	N	3.94176	0.974658	15.9414	N	1.53	0.19	5.41	15.13(3.74,61.18)	14.91(3.77,59.04)	14.91(25.96)	3.90(-0.28)	1.98(-0.61)
45-64	Respiratory, thoracic and mediastinal disorders	10038738	Bronchial disorders (excl neoplasms)	10006436	Bronchospasm and obstruction	10006484	Wheezing	10047924	2	152	12592	12910322	12923068	13.4905	3.34297	54.4408	N	13.3283	3.36315	52.8206	N	22.8253	N	3.73621	1.38199	-0.300128	3.06411	N	No Signal (-)	13.3264	3.30229	53.7783	Y	1.94324	-0.649826	3.33464	N	3.84569	0.952968	15.5192	N	1.3	0.16	4.61	13.49(3.34,54.44)	13.33(3.36,52.82)	13.33(22.83)	3.74(-0.30)	1.94(-0.65)
NS	Investigations	10022891	Foetal and neonatal investigations	10053098	Foetal and neonatal diagnostic procedures	10053100	Foetal heart rate abnormal	10051139	2	172	495	19383076	19383745	455.322	112.647	1840.42	N	450.1	113.15	1790.45	N	892.622	N	8.8083	1.57849	-0.106576	3.26356	N	No Signal (-)	448.293	110.908	1812.01	Y	2.30911	-0.283955	3.70051	N	4.95578	1.22607	20.0314	N	1.15	0.14	4.09	455.32(112.65,1840.42)	450.10(113.15,1790.45)	450.10(892.62)	8.81(-0.11)	2.31(-0.28)
NS	Eye disorders	10015919	Ocular infections, irritations and inflammations	10021877	Retinal, choroid and vitreous infections and inflammations	10038909	Cystoid macular oedema	10058202	2	172	415	19383156	19383745	543.098	134.291	2196.39	N	536.867	134.889	2136.76	N	1064.63	N	9.0615	1.57953	-0.106487	3.26554	N	No Signal (-)	534.297	132.115	2160.79	Y	2.31117	-0.2819	3.70257	N	4.96285	1.22716	20.0707	N	1.15	0.14	4.09	543.10(134.29,2196.39)	536.87(134.89,2136.76)	536.87(1064.63)	9.06(-0.11)	2.31(-0.28)
NS	General disorders and administration site conditions	10018065	Therapeutic and nontherapeutic effects (excl toxicity)	10062915	Therapeutic and nontherapeutic responses	10043409	Drug intolerance	10061822	2	172	37383	19346188	19383745	6.01759	1.49285	24.2566	N	5.95992	1.50242	23.6422	N	8.27092	N	2.57523	1.16539	-0.514771	2.84556	N	No Signal (-)	5.95965	1.47848	24.023	N	1.58106	-1.01201	2.97246	N	2.9919	0.742233	12.0602	N	1.15	0.14	4.09	6.02(1.49,24.26)	5.96(1.50,23.64)	5.96(8.27)	2.58(-0.51)	1.58(-1.01)
NS	Eye disorders	10015919	Ocular infections, irritations and inflammations	10021877	Chambers (anterior and posterior) and lens infections and inflammations	10002710	Non-infectious endophthalmitis	10069093	2	172	472	19383099	19383745	477.51	118.121	1930.37	N	472.033	118.648	1877.96	N	936.127	N	8.87666	1.57879	-0.106518	3.2641	N	No Signal (-)	470.046	116.274	1900.19	Y	2.3097	-0.283365	3.70111	N	4.95781	1.2264	20.0423	N	1.15	0.14	4.09	477.51(118.12,1930.37)	472.03(118.65,1877.96)	472.03(936.13)	8.88(-0.11)	2.31(-0.28)
NS	Product issues	10077536	Product quality, supply, distribution, manufacturing and quality system issues	10077537	Product quality issues NEC	10069324	Product quality issue	10069327	2	172	61403	19322168	19383745	3.65905	0.907752	14.7492	N	3.62848	0.914709	14.3935	N	3.82014	N	1.85933	0.948619	-0.73152	2.62876	N	No Signal (-)	3.6284	0.900149	14.6257	N	1.24988	-1.34319	2.64128	N	2.37822	0.589999	9.58632	N	1.15	0.14	4.09	3.66(0.91,14.75)	3.63(0.91,14.39)	3.63(3.82)	1.86(-0.73)	1.25(-1.34)
NS	Renal and urinary disorders	10038359	Renal disorders (excl nephropathies)	10038430	Renal failure and impairment	10038443	Acute kidney injury	10069339	2	172	38444	19345127	19383745	5.85119	1.45157	23.5858	N	5.79543	1.46096	22.9897	N	7.95133	N	2.53485	1.1551	-0.525065	2.83526	N	No Signal (-)	5.79518	1.43768	23.36	N	1.56471	-1.02836	2.95611	N	2.95818	0.733869	11.9242	N	1.15	0.14	4.09	5.85(1.45,23.59)	5.80(1.46,22.99)	5.80(7.95)	2.53(-0.53)	1.56(-1.03)
≥65	Renal and urinary disorders	10038359	Renal disorders (excl nephropathies)	10038430	Renal failure and impairment	10038443	Acute kidney injury	10069339	2	104	67949	11943464	12011519	3.38021	0.834207	13.6966	N	3.3353	0.845143	13.1626	N	3.28876	N	1.73779	0.902098	-0.787011	2.59121	N	No Signal (-)	3.33523	0.823106	13.5144	N	1.18487	-1.40819	2.57628	N	2.27343	0.561064	9.21197	N	1.89	0.23	6.65	3.38(0.83,13.70)	3.34(0.85,13.16)	3.34(3.29)	1.74(-0.79)	1.18(-1.41)
NS	Product issues	10077536	Product quality, supply, distribution, manufacturing and quality system issues	10077537	Product quality issues NEC	10069324	Product complaint	10069902	2	172	23006	19360565	19383745	9.7854	2.42751	39.4453	N	9.68442	2.44126	38.4178	N	15.5925	N	3.27555	1.31267	-0.367541	2.99287	N	No Signal (-)	9.68366	2.40228	39.0352	Y	1.8231	-0.769969	3.2145	N	3.5384	0.87779	14.2634	N	1.15	0.14	4.09	9.79(2.43,39.45)	9.68(2.44,38.42)	9.68(15.59)	3.28(-0.37)	1.82(-0.77)
18-44	Injury, poisoning and procedural complications	10022117	Exposures, chemical injuries and poisoning	10071947	Exposures associated with pregnancy, delivery and lactation	10071949	Maternal exposure during pregnancy	10071408	2	221	32998	7959356	7992577	2.18287	0.542489	8.78345	N	2.17226	0.546635	8.6323	N	1.27039	N	1.11915	0.64019	-1.03688	2.31726	N	No Signal (-)	2.17219	0.539835	8.74048	N	0.815296	-1.77777	2.2067	N	1.75966	0.437312	7.08053	N	0.9	0.11	3.2	2.18(0.54,8.78)	2.17(0.55,8.63)	2.17(1.27)	1.12(-1.04)	0.82(-1.78)
18-44	Skin and subcutaneous tissue disorders	10040785	Epidermal and dermal conditions	10014982	Dermatitis ascribed to specific agent	10012437	Drug reaction with eosinophilia and systemic symptoms	10073508	2	221	5686	7986668	7992577	12.7115	3.15844	51.1589	N	12.6065	3.17169	50.1067	N	21.3793	N	3.65562	1.37153	-0.3059	3.04897	N	No Signal (-)	12.6024	3.13132	50.7197	Y	1.92423	-0.668834	3.31564	N	3.79535	0.943035	15.2748	N	0.9	0.11	3.2	12.71(3.16,51.16)	12.61(3.17,50.11)	12.61(21.38)	3.66(-0.31)	1.92(-0.67)
NS	Injury, poisoning and procedural complications	10022117	Exposures, chemical injuries and poisoning	10071947	Exposures associated with pregnancy, delivery and lactation	10071949	Exposure during pregnancy	10073513	2	172	44183	19339388	19383745	5.08966	1.26266	20.516	N	5.04266	1.2712	20.0035	N	6.49644	N	2.33413	1.10065	-0.579505	2.7808	N	No Signal (-)	5.04247	1.25095	20.3258	N	1.47934	-1.11373	2.87074	N	2.78822	0.691707	11.2391	N	1.15	0.14	4.09	5.09(1.26,20.52)	5.04(1.27,20.00)	5.04(6.50)	2.33(-0.58)	1.48(-1.11)
45-64	Injury, poisoning and procedural complications	10022117	Off label uses and intentional product misuses/use issues	10079156	Intentional product misuses	10079157	Intentional product misuse	10074903	2	152	25039	12897875	12923068	6.77778	1.67964	27.3502	N	6.70275	1.69141	26.5618	N	9.72194	N	2.74465	1.20606	-0.475966	2.88808	N	No Signal (-)	6.70229	1.66093	27.0455	N	1.64673	-0.946333	3.03814	N	3.13124	0.775969	12.6354	N	1.3	0.16	4.61	6.78(1.68,27.35)	6.70(1.69,26.56)	6.70(9.72)	2.74(-0.48)	1.65(-0.95)
45-64	Gastrointestinal disorders	10017947	Oral soft tissue conditions	10031013	Oral soft tissue swelling and oedema	10031020	Mouth swelling	10075203	2	152	1219	12921695	12923068	139.477	34.5274	563.431	N	137.678	34.7048	546.189	N	270.953	N	7.10281	1.56397	-0.119978	3.24792	N	No Signal (-)	137.455	34.0267	555.262	Y	2.28054	-0.312523	3.67195	N	4.85861	1.20274	19.6269	N	1.3	0.16	4.61	139.48(34.53,563.43)	137.68(34.70,546.19)	137.68(270.95)	7.10(-0.12)	2.28(-0.31)
NS	Injury, poisoning and procedural complications	10022117	Medication errors and other product use errors and issues	10079145	Medication errors, product use errors and issues NEC	10079146	Product use in unapproved indication	10076476	2	172	79838	19303733	19383745	2.81147	0.697485	11.3327	N	2.79065	0.703502	11.0699	N	2.30742	N	1.48058	0.801867	-0.878263	2.482	N	No Signal (-)	2.7906	0.692308	11.2485	N	1.03897	-1.5541	2.43037	N	2.05475	0.509755	8.28243	N	1.15	0.14	4.09	2.81(0.70,11.33)	2.79(0.70,11.07)	2.79(2.31)	1.48(-0.88)	1.04(-1.55)
NS	Injury, poisoning and procedural complications	10022117	Medication errors and other product use errors and issues	10079145	Product preparation errors and issues	10079151	Product preparation error	10076869	2	172	7784	19375787	19383745	28.944	7.17944	116.688	N	28.6228	7.21443	113.559	N	53.3231	N	4.83873	1.48694	-0.193473	3.16736	N	No Signal (-)	28.6157	7.09801	115.364	Y	2.13317	-0.459899	3.52457	N	4.3868	1.08813	17.6854	N	1.15	0.14	4.09	28.94(7.18,116.69)	28.62(7.21,113.56)	28.62(53.32)	4.84(-0.19)	2.13(-0.46)
NS	Injury, poisoning and procedural complications	10022117	Medication errors and other product use errors and issues	10079145	Product prescribing errors and issues	10079152	Product prescribing issue	10080459	2	172	5405	19378166	19383745	41.6887	10.3399	168.082	N	41.221	10.389	163.555	N	78.4834	N	5.36479	1.51619	-0.164368	3.19675	N	No Signal (-)	41.2062	10.2202	166.136	Y	2.18827	-0.404799	3.57967	N	4.55758	1.1304	18.3754	N	1.15	0.14	4.09	41.69(10.34,168.08)	41.22(10.39,163.55)	41.22(78.48)	5.36(-0.16)	2.19(-0.40)
45-64	Gastrointestinal disorders	10017947	Gastrointestinal signs and symptoms	10018012	Gastrointestinal signs and symptoms NEC	10027678	Abdominal discomfort	10000059	1	153	36615	12886299	12923068	2.30026	0.321938	16.4355	N	2.29182	0.324878	16.1674	N	0.730204	N	1.19647	0.474747	-1.57871	2.5282	N	No Signal (-)	2.29179	0.320751	16.375	N	0.679857	-3.10324	2.36728	N	1.60198	0.224208	11.4463	N	0.65	0.02	3.56	2.30(0.32,16.44)	2.29(0.32,16.17)	2.29(0.73)	1.20(-1.58)	0.68(-3.10)
≥65	Gastrointestinal disorders	10017947	Gastrointestinal signs and symptoms	10018012	Flatulence, bloating and distension	10016770	Abdominal distension	10000060	1	105	19208	11992205	12011519	5.94604	0.829745	42.6099	N	5.89938	0.83867	41.4974	N	4.07519	N	2.5605	0.772105	-1.28726	2.83147	N	No Signal (-)	5.89912	0.823198	42.2737	N	1.16377	-2.61933	2.8512	N	2.24042	0.312642	16.0551	N	0.94	0.02	5.14	5.95(0.83,42.61)	5.90(0.84,41.50)	5.90(4.08)	2.56(-1.29)	1.16(-2.62)
45-64	Gastrointestinal disorders	10017947	Gastrointestinal signs and symptoms	10018012	Gastrointestinal and abdominal pains (excl oral and throat)	10017926	Abdominal pain	10000081	1	153	51415	12871499	12923068	1.63624	0.229005	11.691	N	1.63211	0.231362	11.5135	N	0.245788	N	0.706729	0.30695	-1.74649	2.36039	N	No Signal (-)	1.6321	0.228425	11.6614	N	0.430888	-3.35221	2.11831	N	1.34806	0.188672	9.63192	N	0.65	0.02	3.56	1.64(0.23,11.69)	1.63(0.23,11.51)	1.63(0.25)	0.71(-1.75)	0.43(-3.35)
<18	Gastrointestinal disorders	10017947	Gastrointestinal signs and symptoms	10018012	Gastrointestinal and abdominal pains (excl oral and throat)	10017926	Abdominal pain lower	10000084	1	130	484	2025360	2025975	32.1894	4.4911	230.714	N	31.9514	4.52528	225.597	N	29.928	N	4.99492	0.955026	-1.10481	3.01486	N	No Signal (-)	31.8875	4.44898	228.55	Y	1.4972	-2.2859	3.18463	N	2.82294	0.39386	20.2331	N	0.76	0.02	4.18	32.19(4.49,230.71)	31.95(4.53,225.60)	31.95(29.93)	4.99(-1.10)	1.50(-2.29)
NS	Gastrointestinal disorders	10017947	Gastrointestinal signs and symptoms	10018012	Gastrointestinal and abdominal pains (excl oral and throat)	10017926	Abdominal pain upper	10000087	1	173	58466	19325105	19383745	1.91061	0.267603	13.6412	N	1.90538	0.269902	13.451	N	0.431502	N	0.930066	0.388488	-1.66345	2.44043	N	No Signal (-)	1.90536	0.266868	13.6038	N	0.549572	-3.23353	2.237	N	1.46365	0.205001	10.4501	N	0.57	0.01	3.16	1.91(0.27,13.64)	1.91(0.27,13.45)	1.91(0.43)	0.93(-1.66)	0.55(-3.23)
≥65	Gastrointestinal disorders	10017947	Gastrointestinal signs and symptoms	10018012	Gastrointestinal and abdominal pains (excl oral and throat)	10017926	Abdominal pain upper	10000087	1	105	38514	11972899	12011519	2.96068	0.413161	21.216	N	2.94218	0.418279	20.6954	N	1.28616	N	1.55686	0.574428	-1.48488	2.63374	N	No Signal (-)	2.94213	0.410573	21.0831	N	0.836691	-2.94641	2.52412	N	1.78595	0.249228	12.798	N	0.94	0.02	5.14	2.96(0.41,21.22)	2.94(0.42,20.70)	2.94(1.29)	1.56(-1.48)	0.84(-2.95)
45-64	Gastrointestinal disorders	10017947	Gastrointestinal signs and symptoms	10018012	Gastrointestinal and abdominal pains (excl oral and throat)	10017926	Abdominal tenderness	10000097	1	153	1237	12921677	12923068	68.2744	9.54818	488.197	N	67.8375	9.60895	478.921	N	65.8054	N	6.08286	0.978718	-1.07632	3.03375	N	No Signal (-)	67.7835	9.47953	484.687	Y	1.54301	-2.24009	3.23044	N	2.91402	0.407526	20.8367	N	0.65	0.02	3.56	68.27(9.55,488.20)	67.84(9.61,478.92)	67.84(65.81)	6.08(-1.08)	1.54(-2.24)
18-44	Surgical and medical procedures	10042613	Obstetric and gynaecological therapeutic procedures	10029903	Induced abortions	10021717	Abortion induced	10000220	1	222	4834	7987520	7992577	7.44307	1.0436	53.0851	N	7.41418	1.04874	52.4153	N	5.55127	N	2.89003	0.816629	-1.23316	2.86642	N	No Signal (-)	7.41285	1.03936	52.8695	N	1.24036	-2.54274	2.92779	N	2.36257	0.331257	16.8502	N	0.45	0.01	2.47	7.44(1.04,53.09)	7.41(1.05,52.42)	7.41(5.55)	2.89(-1.23)	1.24(-2.54)
<18	Injury, poisoning and procedural complications	10022117	Medication errors and other product use errors and issues	10079145	Product administration errors and issues	10079147	Accidental overdose	10000381	1	130	4791	2021053	2025975	3.24495	0.45356	23.2157	N	3.22781	0.457992	22.7489	N	1.54095	N	1.69035	0.607923	-1.44817	2.66402	N	No Signal (-)	3.22735	0.4511	23.0898	N	0.889233	-2.89387	2.57666	N	1.85219	0.258888	13.2513	N	0.76	0.02	4.18	3.24(0.45,23.22)	3.23(0.46,22.75)	3.23(1.54)	1.69(-1.45)	0.89(-2.89)
≥65	Metabolism and nutrition disorders	10027433	Acid-base disorders	10000485	Mixed acid-base disorders	10027739	Acidosis	10000486	1	105	1783	12009630	12011519	64.1489	8.94727	459.926	N	63.5531	9.03035	447.269	N	61.5435	N	5.98909	0.97724	-1.08315	3.03763	N	No Signal (-)	63.5181	8.85928	455.403	Y	1.54024	-2.24286	3.22766	N	2.90842	0.405657	20.8524	N	0.94	0.02	5.14	64.15(8.95,459.93)	63.55(9.03,447.27)	63.55(61.54)	5.99(-1.08)	1.54(-2.24)
<18	Psychiatric disorders	10037175	Anxiety disorders and symptoms	10002861	Anxiety symptoms	10002869	Agitation	10001497	1	130	5983	2019861	2025975	2.59692	0.362997	18.5787	N	2.58473	0.36676	18.2158	N	0.974336	N	1.36987	0.524972	-1.53104	2.58099	N	No Signal (-)	2.58447	0.361256	18.4896	N	0.758076	-3.02503	2.4455	N	1.69123	0.2364	12.0993	N	0.76	0.02	4.18	2.60(0.36,18.58)	2.58(0.37,18.22)	2.58(0.97)	1.37(-1.53)	0.76(-3.03)
<18	Blood and lymphatic system disorders	10005329	White blood cell disorders	10047954	Neutropenias	10029355	Agranulocytosis	10001507	1	130	740	2025104	2025975	21.051	2.9391	150.775	N	20.8979	2.96186	147.449	N	18.9271	N	4.38343	0.931888	-1.12651	2.99029	N	No Signal (-)	20.8711	2.91398	149.487	Y	1.45294	-2.33016	3.14037	N	2.73766	0.382227	19.6082	N	0.76	0.02	4.18	21.05(2.94,150.78)	20.90(2.96,147.45)	20.90(18.93)	4.38(-1.13)	1.45(-2.33)
18-44	Nervous system disorders	10029205	Neurological disorders NEC	10029305	Disturbances in consciousness NEC	10013509	Altered state of consciousness	10001854	1	222	3029	7989325	7992577	11.8811	1.66566	84.7482	N	11.8323	1.67349	83.66	N	9.91734	N	3.56423	0.882376	-1.16766	2.93241	N	No Signal (-)	11.8288	1.65831	84.3746	N	1.35959	-2.42351	3.04702	N	2.56612	0.359753	18.3042	N	0.45	0.01	2.47	11.88(1.67,84.75)	11.83(1.67,83.66)	11.83(9.92)	3.56(-1.17)	1.36(-2.42)
18-44	Blood and lymphatic system disorders	10005329	Anaemias nonhaemolytic and marrow depression	10002086	Anaemias NEC	10002067	Anaemia	10002034	1	222	16063	7976291	7992577	2.23677	0.313663	15.9507	N	2.23122	0.315653	15.7716	N	0.680734	N	1.15779	0.463711	-1.58578	2.5132	N	No Signal (-)	2.23115	0.312874	15.9106	N	0.661699	-3.1214	2.34913	N	1.58194	0.221836	11.2811	N	0.45	0.01	2.47	2.24(0.31,15.95)	2.23(0.32,15.77)	2.23(0.68)	1.16(-1.59)	0.66(-3.12)
45-64	Immune system disorders	10021428	Allergic conditions	10001708	Anaphylactic and anaphylactoid responses	10077535	Anaphylactic reaction	10002198	1	153	11825	12911089	12923068	7.13625	0.998711	50.9918	N	7.09641	1.0059	50.0638	N	5.24168	N	2.82698	0.808622	-1.24495	2.86219	N	No Signal (-)	7.09589	0.993063	50.7034	N	1.22673	-2.55637	2.91416	N	2.34036	0.327531	16.723	N	0.65	0.02	3.56	7.14(1.00,50.99)	7.10(1.01,50.06)	7.10(5.24)	2.83(-1.24)	1.23(-2.56)
18-44	Immune system disorders	10021428	Allergic conditions	10001708	Anaphylactic and anaphylactoid responses	10077535	Anaphylactic reaction	10002198	1	222	9155	7983199	7992577	3.92795	0.550791	28.012	N	3.91482	0.553807	27.6735	N	2.17251	N	1.96883	0.670435	-1.37915	2.72002	N	No Signal (-)	3.9145	0.548905	27.9161	N	0.989534	-2.79357	2.67696	N	1.98554	0.27842	14.1598	N	0.45	0.01	2.47	3.93(0.55,28.01)	3.91(0.55,27.67)	3.91(2.17)	1.97(-1.38)	0.99(-2.79)
<18	Immune system disorders	10021428	Allergic conditions	10001708	Anaphylactic and anaphylactoid responses	10077535	Anaphylactic shock	10002199	1	130	1030	2024814	2025975	15.1218	2.11207	108.268	N	15.014	2.12873	105.895	N	13.0746	N	3.90693	0.906117	-1.15152	2.96375	N	No Signal (-)	15.0004	2.09511	107.399	Y	1.4044	-2.37871	3.09182	N	2.64707	0.369716	18.9523	N	0.76	0.02	4.18	15.12(2.11,108.27)	15.01(2.13,105.89)	15.01(13.07)	3.91(-1.15)	1.40(-2.38)
45-64	Immune system disorders	10021428	Allergic conditions	10001708	Anaphylactic and anaphylactoid responses	10077535	Anaphylactic shock	10002199	1	153	6562	12916352	12923068	12.8651	1.80033	91.933	N	12.788	1.81255	90.2231	N	10.8701	N	3.67652	0.890668	-1.16304	2.94438	N	No Signal (-)	12.7862	1.7893	91.3696	N	1.3753	-2.4078	3.06273	N	2.59422	0.363034	18.5381	N	0.65	0.02	3.56	12.87(1.80,91.93)	12.79(1.81,90.22)	12.79(10.87)	3.68(-1.16)	1.38(-2.41)
18-44	Psychiatric disorders	10037175	Mood disorders and disturbances NEC	10027946	Emotional and mood disturbances NEC	10014556	Anger	10002368	1	222	7305	7985049	7992577	4.92385	0.690421	35.1152	N	4.90625	0.69404	34.6828	N	3.11249	N	2.29446	0.731223	-1.31842	2.78087	N	No Signal (-)	4.90571	0.687879	34.9859	N	1.09164	-2.69147	2.77906	N	2.13115	0.29883	15.1987	N	0.45	0.01	2.47	4.92(0.69,35.12)	4.91(0.69,34.68)	4.91(3.11)	2.29(-1.32)	1.09(-2.69)
≥65	Skin and subcutaneous tissue disorders	10040785	Angioedema and urticaria	10002426	Angioedemas	10002425	Angioedema	10002424	1	105	11047	12000366	12011519	10.3457	1.44365	74.1413	N	10.2576	1.45819	72.1564	N	8.36198	N	3.3585	0.864563	-1.19488	2.924	N	No Signal (-)	10.2567	1.43123	73.5035	N	1.32796	-2.45514	3.01539	N	2.51047	0.350313	17.991	N	0.94	0.02	5.14	10.35(1.44,74.14)	10.26(1.46,72.16)	10.26(8.36)	3.36(-1.19)	1.33(-2.46)
NS	Musculoskeletal and connective tissue disorders	10028395	Joint disorders	10023213	Spondyloarthropathies	10052775	Ankylosing spondylitis	10002556	1	173	4231	19379340	19383745	26.4758	3.70745	189.071	N	26.3294	3.72883	185.913	N	24.367	N	4.71828	0.945893	-1.10649	2.99828	N	No Signal (-)	26.3234	3.68611	187.982	Y	1.47931	-2.30379	3.16674	N	2.78816	0.390431	19.911	N	0.57	0.01	3.16	26.48(3.71,189.07)	26.33(3.73,185.91)	26.33(24.37)	4.72(-1.11)	1.48(-2.30)
18-44	Cardiac disorders	10007541	Cardiac arrhythmias	10007521	Rate and rhythm disorders NEC	10037908	Arrhythmia	10003119	1	222	4803	7987551	7992577	7.49114	1.05033	53.428	N	7.46203	1.05551	52.7536	N	5.59825	N	2.89931	0.817734	-1.23206	2.86752	N	No Signal (-)	7.46069	1.04606	53.2108	N	1.24233	-2.54077	2.92975	N	2.3658	0.331709	16.8732	N	0.45	0.01	2.47	7.49(1.05,53.43)	7.46(1.06,52.75)	7.46(5.60)	2.90(-1.23)	1.24(-2.54)
18-44	Cardiac disorders	10007541	Coronary artery disorders	10011082	Coronary artery disorders NEC	10011083	Arteriosclerosis coronary artery	10003211	1	222	555	7991799	7992577	64.8632	9.08033	463.336	N	64.5769	9.12015	457.248	N	62.4841	N	6.01039	0.977653	-1.07536	3.03066	N	No Signal (-)	64.4625	9.02423	460.473	Y	1.54088	-2.24222	3.22831	N	2.90972	0.407338	20.7849	N	0.45	0.01	2.47	64.86(9.08,463.34)	64.58(9.12,457.25)	64.58(62.48)	6.01(-1.08)	1.54(-2.24)
45-64	General disorders and administration site conditions	10018065	General system disorders NEC	10018073	Asthenic conditions	10003550	Asthenia	10003549	1	153	82479	12840435	12923068	1.01752	0.142412	7.27017	N	1.01741	0.144226	7.17712	N	0.000299859	N	0.024902	0.00775262	-2.04567	2.06118	N	No Signal (-)	1.01741	0.142396	7.26935	N	0.0165535	-3.76655	1.70398	N	1.01154	0.141574	7.22741	N	0.65	0.02	3.56	1.02(0.14,7.27)	1.02(0.14,7.18)	1.02(0.00)	0.02(-2.05)	0.02(-3.77)
NS	General disorders and administration site conditions	10018065	General system disorders NEC	10018073	Asthenic conditions	10003550	Asthenia	10003549	1	173	101952	19281619	19383745	1.09321	0.153117	7.80512	N	1.09267	0.154781	7.71366	N	0.00790078	N	0.127856	0.0585487	-1.99338	2.11047	N	No Signal (-)	1.09267	0.153042	7.80129	N	0.0839661	-3.69913	1.77139	N	1.05993	0.148456	7.56753	N	0.57	0.01	3.16	1.09(0.15,7.81)	1.09(0.15,7.71)	1.09(0.01)	0.13(-1.99)	0.08(-3.70)
18-44	General disorders and administration site conditions	10018065	General system disorders NEC	10018073	Asthenic conditions	10003550	Asthenia	10003549	1	222	38210	7954144	7992577	0.937699	0.131498	6.68662	N	0.937978	0.132701	6.62995	N	0.00412063	N	-0.092371	-0.0502782	-2.0997	1.99914	N	No Signal (-)	0.93798	0.131538	6.68863	N	-0.062233	-3.84533	1.62519	N	0.95778	0.134314	6.82982	N	0.45	0.01	2.47	0.94(0.13,6.69)	0.94(0.13,6.63)	0.94(0.00)	-0.09(-2.10)	-0.06(-3.85)
18-44	Respiratory, thoracic and mediastinal disorders	10038738	Bronchial disorders (excl neoplasms)	10006436	Bronchospasm and obstruction	10006484	Asthma	10003553	1	222	12223	7980131	7992577	2.94089	0.412394	20.9723	N	2.93219	0.414811	20.7269	N	1.27508	N	1.5519	0.574951	-1.47458	2.62448	N	No Signal (-)	2.93203	0.411151	20.9091	N	0.834681	-2.94842	2.52211	N	1.78346	0.25009	12.7184	N	0.45	0.01	2.47	2.94(0.41,20.97)	2.93(0.41,20.73)	2.93(1.28)	1.55(-1.47)	0.83(-2.95)
≥65	Cardiac disorders	10007541	Cardiac arrhythmias	10007521	Supraventricular arrhythmias	10042600	Atrial fibrillation	10003658	1	105	41917	11969496	12011519	2.71955	0.379512	19.488	N	2.70332	0.384322	19.0152	N	1.07697	N	1.43471	0.542228	-1.51708	2.60153	N	No Signal (-)	2.70328	0.377242	19.3715	N	0.786007	-2.99709	2.47343	N	1.7243	0.240625	12.3561	N	0.94	0.02	5.14	2.72(0.38,19.49)	2.70(0.38,19.02)	2.70(1.08)	1.43(-1.52)	0.79(-3.00)
NS	Eye disorders	10015919	Vision disorders	10047518	Visual impairment and blindness (excl colour blindness)	10080708	Blindness transient	10005184	1	173	2716	19380855	19383745	41.2474	5.7752	294.596	N	41.0161	5.80805	289.654	N	39.0316	N	5.3576	0.965026	-1.08762	3.01768	N	No Signal (-)	41.0014	5.74075	292.839	Y	1.51625	-2.26685	3.20368	N	2.86047	0.400504	20.43	N	0.57	0.01	3.16	41.25(5.78,294.60)	41.02(5.81,289.65)	41.02(39.03)	5.36(-1.09)	1.52(-2.27)
<18	Investigations	10022891	Renal and urinary tract investigations and urinalyses	10038362	Renal function analyses	10038454	Blood creatinine increased	10005483	1	130	1673	2024171	2025975	9.30696	1.30038	66.6111	N	9.24355	1.31106	65.1712	N	7.35342	N	3.20768	0.850568	-1.20632	2.90745	N	No Signal (-)	9.23862	1.29083	66.122	N	1.30225	-2.48085	2.98967	N	2.46613	0.34457	17.6504	N	0.76	0.02	4.18	9.31(1.30,66.61)	9.24(1.31,65.17)	9.24(7.35)	3.21(-1.21)	1.30(-2.48)
18-44	Investigations	10022891	Metabolic, nutritional and blood gas investigations	10027432	Carbohydrate tolerance analyses (incl diabetes)	10007217	Blood glucose abnormal	10005554	1	222	981	7991373	7992577	36.6944	5.14084	261.917	N	36.5343	5.16368	258.489	N	34.5307	N	5.18975	0.960792	-1.09064	3.01222	N	No Signal (-)	36.4981	5.11335	260.517	Y	1.508	-2.2751	3.19542	N	2.84415	0.398462	20.301	N	0.45	0.01	2.47	36.69(5.14,261.92)	36.53(5.16,258.49)	36.53(34.53)	5.19(-1.09)	1.51(-2.28)
18-44	Investigations	10022891	Metabolic, nutritional and blood gas investigations	10027432	Carbohydrate tolerance analyses (incl diabetes)	10007217	Blood glucose increased	10005557	1	222	11580	7980774	7992577	3.10444	0.435326	22.1387	N	3.095	0.437843	21.8778	N	1.42004	N	1.62986	0.594446	-1.4551	2.64399	N	No Signal (-)	3.09482	0.433977	22.0701	N	0.865787	-2.91731	2.55321	N	1.82233	0.25554	12.9956	N	0.45	0.01	2.47	3.10(0.44,22.14)	3.10(0.44,21.88)	3.10(1.42)	1.63(-1.46)	0.87(-2.92)
<18	Investigations	10022891	Cardiac and vascular investigations (excl enzyme tests)	10007512	Vascular tests NEC (incl blood pressure)	10047110	Blood pressure decreased	10005734	1	130	1649	2024195	2025975	9.44253	1.31931	67.5819	N	9.37808	1.33013	66.1203	N	7.48627	N	3.22851	0.852604	-1.2043	2.90951	N	No Signal (-)	9.373	1.30959	67.0843	N	1.30593	-2.47717	2.99336	N	2.47243	0.345448	17.6957	N	0.76	0.02	4.18	9.44(1.32,67.58)	9.38(1.33,66.12)	9.38(7.49)	3.23(-1.20)	1.31(-2.48)
45-64	Investigations	10022891	Cardiac and vascular investigations (excl enzyme tests)	10007512	Vascular tests NEC (incl blood pressure)	10047110	Blood pressure increased	10005750	1	153	38005	12884909	12923068	2.2159	0.31013	15.8327	N	2.208	0.312996	15.5761	N	0.66283	N	1.14272	0.45813	-1.59532	2.51158	N	No Signal (-)	2.20797	0.30902	15.7761	N	0.654558	-3.12854	2.34198	N	1.57413	0.220311	11.2473	N	0.65	0.02	3.56	2.22(0.31,15.83)	2.21(0.31,15.58)	2.21(0.66)	1.14(-1.60)	0.65(-3.13)
<18	Investigations	10022891	Physical examination and organ system status topics	10071940	Physical examination procedures and organ system status	10071941	Body temperature decreased	10005910	1	130	428	2025416	2025975	36.4022	5.07752	260.977	N	36.1319	5.11601	255.182	N	34.0872	N	5.17193	0.960137	-1.10024	3.02052	N	No Signal (-)	36.05	5.02841	258.452	Y	1.50707	-2.27604	3.19449	N	2.84231	0.396458	20.3773	N	0.76	0.02	4.18	36.40(5.08,260.98)	36.13(5.12,255.18)	36.13(34.09)	5.17(-1.10)	1.51(-2.28)
45-64	Psychiatric disorders	10037175	Sleep disorders and disturbances	10040991	Dyssomnias	10013980	Breathing-related sleep disorder	10006344	1	153	43	12922871	12923068	1964.26	268.779	14355	N	1951.51	270.427	14082.9	N	1905.21	N	10.8972	0.999222	-1.09874	3.09719	N	No Signal (-)	1907.18	260.969	13937.9	Y	1.58345	-2.19965	3.27088	N	2.99686	0.410074	21.9013	N	0.65	0.02	3.56	1964.26(268.78,14355.0)	1951.51(270.43,14082.9)	1951.51(1905.21)	10.90(-1.10)	1.58(-2.20)
18-44	Respiratory, thoracic and mediastinal disorders	10038738	Bronchial disorders (excl neoplasms)	10006436	Bronchial conditions NEC	10006429	Bronchiectasis	10006445	1	222	389	7991965	7992577	92.5446	12.9458	661.568	N	92.1341	13.0022	652.864	N	89.9182	N	6.522	0.984277	-1.07028	3.03883	N	No Signal (-)	91.9004	12.8557	656.962	Y	1.5539	-2.2292	3.24133	N	2.9361	0.410722	20.9891	N	0.45	0.01	2.47	92.54(12.95,661.57)	92.13(13.00,652.86)	92.13(89.92)	6.52(-1.07)	1.55(-2.23)
18-44	Investigations	10022891	Protein and chemistry analyses NEC	10037000	Protein analyses NEC	10036998	C-reactive protein increased	10006825	1	222	5564	7986790	7992577	6.46595	0.906616	46.1148	N	6.44144	0.91117	45.5371	N	4.59906	N	2.68716	0.790868	-1.25886	2.8406	N	No Signal (-)	6.44046	0.903043	45.9331	N	1.1948	-2.5883	2.88223	N	2.28914	0.320969	16.326	N	0.45	0.01	2.47	6.47(0.91,46.11)	6.44(0.91,45.54)	6.44(4.60)	2.69(-1.26)	1.19(-2.59)
≥65	Eye disorders	10015919	Anterior eye structural change, deposit and degeneration	10002693	Cataract conditions	10007772	Cataract	10007739	1	105	17638	11993775	12011519	6.47616	0.903717	46.409	N	6.42449	0.913318	45.1914	N	4.58662	N	2.68351	0.789438	-1.26994	2.84881	N	No Signal (-)	6.42419	0.896464	46.0366	N	1.19394	-2.58916	2.88137	N	2.28777	0.319247	16.3944	N	0.94	0.02	5.14	6.48(0.90,46.41)	6.42(0.91,45.19)	6.42(4.59)	2.68(-1.27)	1.19(-2.59)
NS	Nervous system disorders	10029205	Central nervous system vascular disorders	10007963	Central nervous system haemorrhages and cerebrovascular accidents	10007948	Cerebellar haemorrhage	10008030	1	173	196	19383375	19383745	571.646	79.6693	4101.7	N	568.366	80.1098	4032.47	N	563.499	N	9.14335	0.997423	-1.0647	3.05955	N	No Signal (-)	565.486	78.8108	4057.5	Y	1.57987	-2.20323	3.2673	N	2.98943	0.416631	21.4499	N	0.57	0.01	3.16	571.65(79.67,4101.70)	568.37(80.11,4032.47)	568.37(563.50)	9.14(-1.06)	1.58(-2.20)
NS	Nervous system disorders	10029205	Central nervous system vascular disorders	10007963	Central nervous system haemorrhages and cerebrovascular accidents	10007948	Cerebral infarction	10008118	1	173	5094	19378477	19383745	21.9895	3.07934	157.026	N	21.8688	3.09724	154.411	N	19.9159	N	4.45053	0.935107	-1.1172	2.98741	N	No Signal (-)	21.8647	3.06187	156.135	Y	1.45869	-2.32441	3.14611	N	2.74858	0.384903	19.6275	N	0.57	0.01	3.16	21.99(3.08,157.03)	21.87(3.10,154.41)	21.87(19.92)	4.45(-1.12)	1.46(-2.32)
NS	General disorders and administration site conditions	10018065	General system disorders NEC	10018073	Pain and discomfort NEC	10033372	Chest discomfort	10008469	1	173	24456	19359115	19383745	4.57566	0.640859	32.6697	N	4.55511	0.645229	32.1576	N	2.77804	N	2.18744	0.71216	-1.33983	2.76415	N	No Signal (-)	4.55497	0.637961	32.5219	N	1.05981	-2.72329	2.74724	N	2.08466	0.291974	14.8843	N	0.57	0.01	3.16	4.58(0.64,32.67)	4.56(0.65,32.16)	4.56(2.78)	2.19(-1.34)	1.06(-2.72)
≥65	General disorders and administration site conditions	10018065	General system disorders NEC	10018073	Pain and discomfort NEC	10033372	Chest pain	10008479	1	105	37521	11973892	12011519	3.03929	0.42413	21.7793	N	3.02005	0.429349	21.2431	N	1.35537	N	1.59455	0.583961	-1.47535	2.64327	N	No Signal (-)	3.01999	0.421438	21.6411	N	0.851823	-2.93128	2.53925	N	1.80478	0.251856	12.9329	N	0.94	0.02	5.14	3.04(0.42,21.78)	3.02(0.43,21.24)	3.02(1.36)	1.59(-1.48)	0.85(-2.93)
NS	General disorders and administration site conditions	10018065	General system disorders NEC	10018073	Pain and discomfort NEC	10033372	Chest pain	10008479	1	173	47371	19336200	19383745	2.35946	0.330468	16.8459	N	2.35165	0.333116	16.6015	N	0.778767	N	1.23365	0.486315	-1.56563	2.53826	N	No Signal (-)	2.35162	0.32937	16.79	N	0.697064	-3.08604	2.38449	N	1.6212	0.227067	11.575	N	0.57	0.01	3.16	2.36(0.33,16.85)	2.35(0.33,16.60)	2.35(0.78)	1.23(-1.57)	0.70(-3.09)
45-64	General disorders and administration site conditions	10018065	General system disorders NEC	10018073	Pain and discomfort NEC	10033372	Chest pain	10008479	1	153	50591	12872323	12923068	1.663	0.23275	11.8822	N	1.65869	0.235131	11.701	N	0.262601	N	0.730037	0.315796	-1.73764	2.36924	N	No Signal (-)	1.65868	0.232145	11.8513	N	0.443676	-3.33943	2.1311	N	1.36007	0.190352	9.71768	N	0.65	0.02	3.56	1.66(0.23,11.88)	1.66(0.24,11.70)	1.66(0.26)	0.73(-1.74)	0.44(-3.34)
NS	Respiratory, thoracic and mediastinal disorders	10038738	Respiratory tract signs and symptoms	10079101	Upper respiratory tract signs and symptoms	10046313	Choking	10008589	1	173	6535	19377036	19383745	17.1394	2.40025	122.387	N	17.0466	2.41438	120.357	N	15.1081	N	4.09121	0.917274	-1.13494	2.96949	N	No Signal (-)	17.0442	2.38692	121.707	Y	1.42489	-2.35821	3.11232	N	2.68494	0.376007	19.1723	N	0.57	0.01	3.16	17.14(2.40,122.39)	17.05(2.41,120.36)	17.05(15.11)	4.09(-1.13)	1.42(-2.36)
18-44	General disorders and administration site conditions	10018065	General system disorders NEC	10018073	General signs and symptoms NEC	10018072	Condition aggravated	10010264	1	222	41949	7950405	7992577	0.853718	0.119722	6.08775	N	0.854374	0.120874	6.039	N	0.0249518	N	-0.227054	-0.121492	-2.17091	1.92792	N	No Signal (-)	0.854378	0.119814	6.09246	N	-0.155268	-3.93837	1.53216	N	0.897966	0.125927	6.40327	N	0.45	0.01	2.47	0.85(0.12,6.09)	0.85(0.12,6.04)	0.85(0.02)	-0.23(-2.17)	-0.16(-3.94)
NS	General disorders and administration site conditions	10018065	General system disorders NEC	10018073	General signs and symptoms NEC	10018072	Condition aggravated	10010264	1	173	84978	19298593	19383745	1.31272	0.183863	9.37242	N	1.31093	0.185697	9.25445	N	0.0740692	N	0.390582	0.178523	-1.87341	2.23045	N	No Signal (-)	1.31092	0.183611	9.35956	N	0.248311	-3.53479	1.93574	N	1.18782	0.166368	8.48063	N	0.57	0.01	3.16	1.31(0.18,9.37)	1.31(0.19,9.25)	1.31(0.07)	0.39(-1.87)	0.25(-3.53)
NS	Psychiatric disorders	10037175	Deliria (incl confusion)	10012221	Confusion and disorientation	10010301	Confusional state	10010305	1	173	41042	19342529	19383745	2.7242	0.381553	19.4501	N	2.71429	0.384484	19.1617	N	1.08498	N	1.44055	0.545242	-1.50671	2.5972	N	No Signal (-)	2.71425	0.380159	19.3791	N	0.788487	-2.99461	2.47591	N	1.72726	0.241921	12.3323	N	0.57	0.01	3.16	2.72(0.38,19.45)	2.71(0.38,19.16)	2.71(1.08)	1.44(-1.51)	0.79(-2.99)
18-44	Psychiatric disorders	10037175	Deliria (incl confusion)	10012221	Confusion and disorientation	10010301	Confusional state	10010305	1	222	18578	7973776	7992577	1.93336	0.271117	13.7869	N	1.92917	0.272924	13.6364	N	0.448547	N	0.947944	0.395243	-1.65423	2.44472	N	No Signal (-)	1.92912	0.270523	13.7567	N	0.5587	-3.2244	2.24613	N	1.47294	0.206552	10.5037	N	0.45	0.01	2.47	1.93(0.27,13.79)	1.93(0.27,13.64)	1.93(0.45)	0.95(-1.65)	0.56(-3.22)
NS	Congenital, familial and genetic disorders	10010331	Neurological disorders congenital	10029299	Central nervous system disorders congenital NEC	10009713	Congenital central nervous system anomaly	10010411	1	173	739	19382832	19383745	151.61	21.207	1083.86	N	150.744	21.3253	1065.58	N	148.555	N	7.23402	0.990381	-1.06426	3.04502	N	No Signal (-)	150.542	21.0576	1076.23	Y	1.56592	-2.21718	3.25335	N	2.96067	0.414135	21.1659	N	0.57	0.01	3.16	151.61(21.21,1083.86)	150.74(21.33,1065.58)	150.74(148.56)	7.23(-1.06)	1.57(-2.22)
≥65	Eye disorders	10015919	Ocular infections, irritations and inflammations	10021877	Conjunctival infections, irritations and inflammations	10010722	Conjunctivitis allergic	10010744	1	105	323	12011090	12011519	354.153	49.2741	2545.44	N	350.821	49.7245	2475.15	N	347.757	N	8.45014	0.995829	-1.06964	3.0613	N	No Signal (-)	349.741	48.6604	2513.73	Y	1.57674	-2.20636	3.26416	N	2.98294	0.415024	21.4396	N	0.94	0.02	5.14	354.15(49.27,2545.44)	350.82(49.72,2475.15)	350.82(347.76)	8.45(-1.07)	1.58(-2.21)
45-64	Injury, poisoning and procedural complications	10022117	Injuries NEC	10022114	Eye injuries NEC	10027674	Corneal abrasion	10010984	1	153	301	12922613	12923068	280.603	39.1462	2011.38	N	278.787	39.3919	1973.06	N	275.881	N	8.11825	0.994766	-1.06531	3.05485	N	No Signal (-)	277.868	38.7646	1991.78	Y	1.57462	-2.20849	3.26204	N	2.97856	0.415531	21.3506	N	0.65	0.02	3.56	280.60(39.15,2011.38)	278.79(39.39,1973.06)	278.79(275.88)	8.12(-1.07)	1.57(-2.21)
NS	Respiratory, thoracic and mediastinal disorders	10038738	Respiratory disorders NEC	10038716	Coughing and associated symptoms	10011233	Cough	10011224	1	173	80872	19302699	19383745	1.37967	0.193239	9.85038	N	1.37748	0.195125	9.72432	N	0.103877	N	0.46203	0.209107	-1.84282	2.26104	N	No Signal (-)	1.37748	0.192933	9.83476	N	0.291046	-3.49205	1.97847	N	1.22353	0.17137	8.7356	N	0.57	0.01	3.16	1.38(0.19,9.85)	1.38(0.20,9.72)	1.38(0.10)	0.46(-1.84)	0.29(-3.49)
45-64	Immune system disorders	10021428	Allergic conditions	10001708	Allergies to foods, food additives, drugs and other chemicals	10001737	Cross sensitivity reaction	10011411	1	153	413	12922501	12923068	204.506	28.5551	1464.62	N	203.184	28.7348	1436.72	N	200.709	N	7.66317	0.992837	-1.06544	3.05112	N	No Signal (-)	202.696	28.3024	1451.66	Y	1.5708	-2.2123	3.25822	N	2.97069	0.414797	21.2754	N	0.65	0.02	3.56	204.51(28.56,1464.62)	203.18(28.73,1436.72)	203.18(200.71)	7.66(-1.07)	1.57(-2.21)
<18	Immune system disorders	10021428	Allergic conditions	10001708	Allergies to foods, food additives, drugs and other chemicals	10001737	Cross sensitivity reaction	10011411	1	130	151	2025693	2025975	103.194	14.3339	742.919	N	102.414	14.4401	726.347	N	99.7702	N	6.66883	0.98569	-1.08318	3.05456	N	No Signal (-)	101.746	14.1329	732.5	Y	1.55688	-2.22622	3.24431	N	2.94217	0.408676	21.1814	N	0.76	0.02	4.18	103.19(14.33,742.92)	102.41(14.44,726.35)	102.41(99.77)	6.67(-1.08)	1.56(-2.23)
18-44	General disorders and administration site conditions	10018065	Fatal outcomes	10053172	Death and sudden death	10011907	Death	10011906	1	222	36323	7956031	7992577	0.986647	0.138362	7.03567	N	0.986707	0.139595	6.97439	N	0.000179901	N	-0.0193061	-0.0129577	-2.06238	2.03646	N	No Signal (-)	0.986707	0.138371	7.0361	N	-0.0128994	-3.796	1.67453	N	0.991099	0.138987	7.06742	N	0.45	0.01	2.47	0.99(0.14,7.04)	0.99(0.14,6.97)	0.99(0.00)	-0.02(-2.06)	-0.01(-3.80)
18-44	Psychiatric disorders	10037175	Depressed mood disorders and disturbances	10012375	Mood alterations with depressive symptoms	10027938	Depressed mood	10012374	1	222	9473	7982881	7992577	3.79594	0.532282	27.0705	N	3.7834	0.535218	26.7445	N	2.04993	N	1.91957	0.66024	-1.38934	2.70982	N	No Signal (-)	3.78311	0.530483	26.979	N	0.972689	-2.81041	2.66012	N	1.9625	0.275189	13.9954	N	0.45	0.01	2.47	3.80(0.53,27.07)	3.78(0.54,26.74)	3.78(2.05)	1.92(-1.39)	0.97(-2.81)
≥65	General disorders and administration site conditions	10018065	General system disorders NEC	10018073	Pain and discomfort NEC	10033372	Discomfort	10013082	1	105	9163	12002250	12011519	12.4749	1.74072	89.4011	N	12.3666	1.75797	86.9941	N	10.4543	N	3.62823	0.886776	-1.1727	2.94625	N	No Signal (-)	12.3654	1.72544	88.6164	N	1.36867	-2.41443	3.0561	N	2.58233	0.360333	18.5063	N	0.94	0.02	5.14	12.47(1.74,89.40)	12.37(1.76,86.99)	12.37(10.45)	3.63(-1.17)	1.37(-2.41)
≥65	Nervous system disorders	10029205	Neurological disorders NEC	10029305	Neurological signs and symptoms NEC	10029306	Dizziness	10013573	1	105	112944	11898469	12011519	1.00332	0.140015	7.18958	N	1.00329	0.142636	7.05702	N	1.08693e-05	N	0.00473394	-0.00441919	-2.0637	2.05486	N	No Signal (-)	1.00329	0.14001	7.18935	N	0.00315423	-3.77995	1.69058	N	1.00219	0.139857	7.18149	N	0.94	0.02	5.14	1.00(0.14,7.19)	1.00(0.14,7.06)	1.00(0.00)	0.00(-2.06)	0.00(-3.78)
45-64	Nervous system disorders	10029205	Neurological disorders NEC	10029305	Neurological signs and symptoms NEC	10029306	Dizziness	10013573	1	153	106286	12816628	12923068	0.788145	0.110308	5.63125	N	0.789521	0.111921	5.56951	N	0.0565766	N	-0.340947	-0.185755	-2.23917	1.86766	N	No Signal (-)	0.789523	0.110501	5.64109	N	-0.236003	-4.0191	1.45142	N	0.849095	0.118839	6.06673	N	0.65	0.02	3.56	0.79(0.11,5.63)	0.79(0.11,5.57)	0.79(0.06)	-0.34(-2.24)	-0.24(-4.02)
18-44	Psychiatric disorders	10037175	Psychiatric disorders NEC	10037176	Substance related and addictive disorders	10079102	Drug dependence	10013663	1	222	11934	7980420	7992577	3.01222	0.422395	21.481	N	3.0032	0.424856	21.2288	N	1.33806	N	1.58642	0.583681	-1.46586	2.63322	N	No Signal (-)	3.00303	0.421106	21.4155	N	0.848579	-2.93452	2.53601	N	1.80073	0.252511	12.8415	N	0.45	0.01	2.47	3.01(0.42,21.48)	3.00(0.42,21.23)	3.00(1.34)	1.59(-1.47)	0.85(-2.93)
45-64	Skin and subcutaneous tissue disorders	10040785	Epidermal and dermal conditions	10014982	Dermatitis ascribed to specific agent	10012437	Drug eruption	10013687	1	153	4204	12918710	12923068	20.0847	2.81041	143.536	N	19.9608	2.82896	140.84	N	18.0124	N	4.31877	0.928997	-1.12488	2.98288	N	No Signal (-)	19.9562	2.79244	142.618	Y	1.44717	-2.33593	3.1346	N	2.72673	0.381546	19.4867	N	0.65	0.02	3.56	20.08(2.81,143.54)	19.96(2.83,140.84)	19.96(18.01)	4.32(-1.12)	1.45(-2.34)
18-44	Immune system disorders	10021428	Allergic conditions	10001708	Allergies to foods, food additives, drugs and other chemicals	10001737	Drug hypersensitivity	10013700	1	222	17910	7974444	7992577	2.00563	0.281252	14.3024	N	2.00113	0.283103	14.1451	N	0.501941	N	1.00077	0.413114	-1.63637	2.46259	N	No Signal (-)	2.00107	0.280612	14.2698	N	0.585348	-3.19775	2.27277	N	1.5004	0.210403	10.6995	N	0.45	0.01	2.47	2.01(0.28,14.30)	2.00(0.28,14.15)	2.00(0.50)	1.00(-1.64)	0.59(-3.20)
18-44	General disorders and administration site conditions	10018065	Therapeutic and nontherapeutic effects (excl toxicity)	10062915	Therapeutic and nontherapeutic responses	10043409	Drug ineffective	10013709	1	222	133267	7859087	7992577	0.265642	0.037253	1.89423	N	0.268935	0.0380485	1.90089	N	2.02099	N	-1.89464	-1.24336	-3.29274	0.806018	N	No Signal (-)	0.26894	0.0377156	1.91775	N	-1.4917	-5.2748	0.195729	N	0.355594	0.0498676	2.53565	N	0.45	0.01	2.47	0.27(0.04,1.89)	0.27(0.04,1.90)	0.27(2.02)	-1.89(-3.29)	-1.49(-5.27)
45-64	General disorders and administration site conditions	10018065	Therapeutic and nontherapeutic effects (excl toxicity)	10062915	Interactions	10022528	Drug interaction	10013710	1	153	33925	12888989	12923068	2.48318	0.347537	17.7425	N	2.47355	0.350637	17.4494	N	0.880108	N	1.30656	0.507457	-1.546	2.56092	N	No Signal (-)	2.4735	0.346183	17.6734	N	0.730113	-3.05299	2.41754	N	1.65877	0.232155	11.852	N	0.65	0.02	3.56	2.48(0.35,17.74)	2.47(0.35,17.45)	2.47(0.88)	1.31(-1.55)	0.73(-3.05)
<18	Investigations	10022891	Toxicology and therapeutic drug monitoring	10044260	Therapeutic drug monitoring analyses	10043411	Drug level increased	10013722	1	130	1366	2024478	2025975	11.4004	1.59266	81.6045	N	11.321	1.6055	79.8286	N	9.40878	N	3.49996	0.876824	-1.18033	2.93398	N	No Signal (-)	11.3134	1.58052	80.9822	N	1.35012	-2.43298	3.03754	N	2.54933	0.356148	18.2482	N	0.76	0.02	4.18	11.40(1.59,81.60)	11.32(1.61,79.83)	11.32(9.41)	3.50(-1.18)	1.35(-2.43)
NS	Eye disorders	10015919	Eye disorders NEC	10015917	Lacrimation disorders	10072989	Dry eye	10013774	1	173	15801	19367770	19383745	7.08515	0.992312	50.5882	N	7.05018	0.998632	49.7731	N	5.19592	N	2.81758	0.807588	-1.24444	2.85962	N	No Signal (-)	7.04979	0.98736	50.3358	N	1.22466	-2.55844	2.91208	N	2.337	0.327309	16.6863	N	0.57	0.01	3.16	7.09(0.99,50.59)	7.05(1.00,49.77)	7.05(5.20)	2.82(-1.24)	1.22(-2.56)
18-44	Gastrointestinal disorders	10017947	Gastrointestinal inflammatory conditions	10017969	Gastrointestinal inflammatory disorders NEC	10017921	Duodenitis	10013864	1	222	376	7991978	7992577	95.7444	13.3922	684.501	N	95.3196	13.4506	675.495	N	93.0869	N	6.57091	0.984797	-1.06994	3.03953	N	No Signal (-)	95.0694	13.2978	679.675	Y	1.55493	-2.22817	3.24235	N	2.93819	0.410978	21.0059	N	0.45	0.01	2.47	95.74(13.39,684.50)	95.32(13.45,675.50)	95.32(93.09)	6.57(-1.07)	1.55(-2.23)
NS	Gastrointestinal disorders	10017947	Gastrointestinal inflammatory conditions	10017969	Gastrointestinal inflammatory disorders NEC	10017921	Duodenitis	10013864	1	173	504	19383067	19383745	222.303	31.0764	1590.23	N	221.031	31.2493	1563.39	N	218.608	N	7.78526	0.993424	-1.06249	3.04933	N	No Signal (-)	220.596	30.8377	1578.02	Y	1.57194	-2.21116	3.25937	N	2.97305	0.41561	21.2675	N	0.57	0.01	3.16	222.30(31.08,1590.23)	221.03(31.25,1563.39)	221.03(218.61)	7.79(-1.06)	1.57(-2.21)
18-44	Gastrointestinal disorders	10017947	Gastrointestinal signs and symptoms	10018012	Gastrointestinal signs and symptoms NEC	10027678	Dysphagia	10013950	1	222	9417	7982937	7992577	3.81854	0.535451	27.2317	N	3.8059	0.538401	26.9035	N	2.07087	N	1.92812	0.66203	-1.38755	2.71161	N	No Signal (-)	3.8056	0.533637	27.1394	N	0.975641	-2.80746	2.66307	N	1.96652	0.275753	14.0241	N	0.45	0.01	2.47	3.82(0.54,27.23)	3.81(0.54,26.90)	3.81(2.07)	1.93(-1.39)	0.98(-2.81)
≥65	Gastrointestinal disorders	10017947	Gastrointestinal signs and symptoms	10018012	Gastrointestinal signs and symptoms NEC	10027678	Dysphagia	10013950	1	105	24452	11986961	12011519	4.6688	0.651519	33.4568	N	4.63419	0.658816	32.5975	N	2.85567	N	2.21227	0.715677	-1.34366	2.77502	N	No Signal (-)	4.63404	0.646668	33.2077	N	1.06735	-2.71576	2.75477	N	2.09557	0.292432	15.0169	N	0.94	0.02	5.14	4.67(0.65,33.46)	4.63(0.66,32.60)	4.63(2.86)	2.21(-1.34)	1.07(-2.72)
≥65	Respiratory, thoracic and mediastinal disorders	10038738	Respiratory tract signs and symptoms	10079101	Upper respiratory tract signs and symptoms	10046313	Dysphonia	10013952	1	105	16561	11994852	12011519	6.89793	0.96257	49.4317	N	6.84229	0.97271	48.1305	N	4.99503	N	2.77441	0.801449	-1.25793	2.86083	N	No Signal (-)	6.84194	0.954757	49.0305	N	1.21501	-2.5681	2.90243	N	2.32142	0.323941	16.6356	N	0.94	0.02	5.14	6.90(0.96,49.43)	6.84(0.97,48.13)	6.84(5.00)	2.77(-1.26)	1.22(-2.57)
≥65	Respiratory, thoracic and mediastinal disorders	10038738	Respiratory disorders NEC	10038716	Breathing abnormalities	10006334	Dyspnoea	10013968	1	105	144163	11867250	12011519	0.783984	0.109406	5.61786	N	0.786021	0.111748	5.52879	N	0.0589586	N	-0.347357	-0.191713	-2.25099	1.86756	N	No Signal (-)	0.786023	0.109691	5.63247	N	-0.240601	-4.0237	1.44683	N	0.846392	0.118116	6.06507	N	0.94	0.02	5.14	0.78(0.11,5.62)	0.79(0.11,5.53)	0.79(0.06)	-0.35(-2.25)	-0.24(-4.02)
18-44	Investigations	10022891	Cardiac and vascular investigations (excl enzyme tests)	10007512	ECG investigations	10053104	Electrocardiogram QT prolonged	10014387	1	222	6415	7985939	7992577	5.60759	0.786281	39.9922	N	5.58693	0.790315	39.4954	N	3.76836	N	2.48187	0.761405	-1.28828	2.81109	N	No Signal (-)	5.58621	0.783284	39.8397	N	1.14345	-2.63965	2.83088	N	2.20909	0.309753	15.7548	N	0.45	0.01	2.47	5.61(0.79,39.99)	5.59(0.79,39.50)	5.59(3.77)	2.48(-1.29)	1.14(-2.64)
≥65	Infections and infestations	10021881	Viral infectious disorders	10047438	Herpes viral infections	10019972	Encephalitis herpes	10014590	1	105	239	12011174	12011519	478.628	66.5222	3443.74	N	474.122	67.1291	3348.65	N	470.167	N	8.8831	0.996906	-1.07072	3.06454	N	No Signal (-)	472.151	65.622	3397.13	Y	1.57886	-2.20424	3.26629	N	2.98735	0.415197	21.494	N	0.94	0.02	5.14	478.63(66.52,3443.74)	474.12(67.13,3348.65)	474.12(470.17)	8.88(-1.07)	1.58(-2.20)
NS	Musculoskeletal and connective tissue disorders	10028395	Tendon, ligament and cartilage disorders	10043237	Tendon disorders	10043234	Enthesopathy	10014910	1	173	408	19383163	19383745	274.611	38.3712	1965.31	N	273.039	38.5844	1932.14	N	270.385	N	8.08944	0.99467	-1.06218	3.05152	N	No Signal (-)	272.374	38.0585	1949.3	Y	1.57441	-2.20869	3.26183	N	2.97813	0.416132	21.3136	N	0.57	0.01	3.16	274.61(38.37,1965.31)	273.04(38.58,1932.14)	273.04(270.39)	8.09(-1.06)	1.57(-2.21)
18-44	Blood and lymphatic system disorders	10005329	White blood cell disorders	10047954	Eosinophilic disorders	10052828	Eosinophilia	10014950	1	222	2602	7989752	7992577	13.8316	1.939	98.6662	N	13.7741	1.94801	97.3942	N	11.846	N	3.78337	0.898377	-1.15177	2.94852	N	No Signal (-)	13.7692	1.93024	98.2207	N	1.3893	-2.3938	3.07672	N	2.61951	0.367219	18.686	N	0.45	0.01	2.47	13.83(1.94,98.67)	13.77(1.95,97.39)	13.77(11.85)	3.78(-1.15)	1.39(-2.39)
NS	Blood and lymphatic system disorders	10005329	White blood cell disorders	10047954	Eosinophilic disorders	10052828	Eosinophilia	10014950	1	173	2302	19381269	19383745	48.6666	6.81354	347.607	N	48.3926	6.85214	341.769	N	46.3987	N	5.5961	0.970298	-1.08249	3.02308	N	No Signal (-)	48.3721	6.7723	345.504	Y	1.52651	-2.25659	3.21394	N	2.88089	0.403337	20.5771	N	0.57	0.01	3.16	48.67(6.81,347.61)	48.39(6.85,341.77)	48.39(46.40)	5.60(-1.08)	1.53(-2.26)
18-44	Eye disorders	10015919	Ocular infections, irritations and inflammations	10021877	Scleral infections, irritations and inflammations	10039700	Episcleritis	10015084	1	222	137	7992217	7992577	262.781	36.5904	1887.21	N	261.607	36.7481	1862.36	N	257.734	N	8.0208	0.994391	-1.06954	3.05832	N	No Signal (-)	259.718	36.164	1865.22	Y	1.5739	-2.20921	3.26132	N	2.97707	0.414537	21.3804	N	0.45	0.01	2.47	262.78(36.59,1887.21)	261.61(36.75,1862.36)	261.61(257.73)	8.02(-1.07)	1.57(-2.21)
≥65	Skin and subcutaneous tissue disorders	10040785	Epidermal and dermal conditions	10014982	Erythemas	10015151	Erythema	10015150	1	105	33783	11977630	12011519	3.37663	0.471205	24.1967	N	3.35421	0.476853	23.5937	N	1.65695	N	1.74594	0.620423	-1.4389	2.67974	N	No Signal (-)	3.35414	0.468066	24.0356	N	0.91025	-2.87285	2.59768	N	1.87937	0.262264	13.4675	N	0.94	0.02	5.14	3.38(0.47,24.20)	3.35(0.48,23.59)	3.35(1.66)	1.75(-1.44)	0.91(-2.87)
<18	Skin and subcutaneous tissue disorders	10040785	Epidermal and dermal conditions	10014982	Erythemas	10015151	Erythema	10015150	1	130	18526	2007318	2025975	0.833472	0.116515	5.9621	N	0.834743	0.118459	5.88217	N	0.0330165	N	-0.26058	-0.142196	-2.19798	1.91359	N	No Signal (-)	0.834752	0.116694	5.97125	N	-0.17884	-3.96194	1.50859	N	0.883413	0.123497	6.31934	N	0.76	0.02	4.18	0.83(0.12,5.96)	0.83(0.12,5.88)	0.83(0.03)	-0.26(-2.20)	-0.18(-3.96)
NS	Cardiac disorders	10007541	Cardiac arrhythmias	10007521	Rate and rhythm disorders NEC	10037908	Extrasystoles	10015856	1	173	1840	19381731	19383745	60.8876	8.52362	434.944	N	60.5434	8.5717	427.628	N	58.5337	N	5.91913	0.976205	-1.0768	3.02921	N	No Signal (-)	60.511	8.47091	432.254	Y	1.53805	-2.24505	3.22548	N	2.90402	0.406532	20.7445	N	0.57	0.01	3.16	60.89(8.52,434.94)	60.54(8.57,427.63)	60.54(58.53)	5.92(-1.08)	1.54(-2.25)
≥65	Eye disorders	10015919	Ocular infections, irritations and inflammations	10021877	Ocular infections, inflammations and associated manifestations	10030045	Eye inflammation	10015943	1	105	1791	12009622	12011519	63.8623	8.90732	457.87	N	63.2692	8.99004	445.27	N	61.26	N	5.98264	0.977139	-1.08325	3.03752	N	No Signal (-)	63.2345	8.81976	453.369	Y	1.54004	-2.24306	3.22747	N	2.90802	0.405602	20.8495	N	0.94	0.02	5.14	63.86(8.91,457.87)	63.27(8.99,445.27)	63.27(61.26)	5.98(-1.08)	1.54(-2.24)
NS	Eye disorders	10015919	Eye disorders NEC	10015917	Ocular disorders NEC	10030032	Eye pain	10015958	1	173	19177	19364394	19383745	5.83683	0.817488	41.6748	N	5.80903	0.822837	41.0104	N	3.98491	N	2.53824	0.769611	-1.2824	2.82162	N	No Signal (-)	5.80878	0.813559	41.4745	N	1.1581	-2.625	2.84553	N	2.23163	0.312555	15.9338	N	0.57	0.01	3.16	5.84(0.82,41.67)	5.81(0.82,41.01)	5.81(3.98)	2.54(-1.28)	1.16(-2.63)
≥65	Eye disorders	10015919	Eye disorders NEC	10015917	Ocular disorders NEC	10030032	Eye pain	10015958	1	105	10247	12001166	12011519	11.1542	1.55645	79.9355	N	11.0584	1.57202	77.7903	N	9.15573	N	3.46694	0.873953	-1.1855	2.93341	N	No Signal (-)	11.0574	1.54295	79.242	N	1.34511	-2.43799	3.03253	N	2.54049	0.354499	18.2062	N	0.94	0.02	5.14	11.15(1.56,79.94)	11.06(1.57,77.79)	11.06(9.16)	3.47(-1.19)	1.35(-2.44)
18-44	Eye disorders	10015919	Ocular infections, irritations and inflammations	10021877	Lid, lash and lacrimal infections, irritations and inflammations	10024445	Eyelid oedema	10015993	1	222	2005	7990349	7992577	17.9514	2.51625	128.069	N	17.8754	2.52776	126.408	N	15.9274	N	4.15922	0.921051	-1.12933	2.97143	N	No Signal (-)	17.867	2.50442	127.466	Y	1.43189	-2.35122	3.11931	N	2.69799	0.378178	19.248	N	0.45	0.01	2.47	17.95(2.52,128.07)	17.88(2.53,126.41)	17.88(15.93)	4.16(-1.13)	1.43(-2.35)
<18	General disorders and administration site conditions	10018065	General system disorders NEC	10018073	Oedema NEC	10030113	Face oedema	10016029	1	130	1052	2024792	2025975	14.8054	2.06792	106.001	N	14.7001	2.08426	103.678	N	12.7626	N	3.87647	0.904181	-1.15341	2.96178	N	No Signal (-)	14.687	2.05138	105.153	Y	1.40078	-2.38232	3.0882	N	2.64044	0.368798	18.9045	N	0.76	0.02	4.18	14.81(2.07,106.00)	14.70(2.08,103.68)	14.70(12.76)	3.88(-1.15)	1.40(-2.38)
≥65	General disorders and administration site conditions	10018065	General system disorders NEC	10018073	Feelings and sensations NEC	10068759	Feeling abnormal	10016322	1	105	42600	11968813	12011519	2.67579	0.373406	19.1745	N	2.65998	0.37816	18.7103	N	1.03959	N	1.4114	0.535851	-1.52345	2.59516	N	No Signal (-)	2.65994	0.371194	19.0609	N	0.776045	-3.00706	2.46347	N	1.71243	0.238969	12.2711	N	0.94	0.02	5.14	2.68(0.37,19.17)	2.66(0.38,18.71)	2.66(1.04)	1.41(-1.52)	0.78(-3.01)
45-64	Skin and subcutaneous tissue disorders	10040785	Epidermal and dermal conditions	10014982	Dermatitis ascribed to specific agent	10012437	Fixed eruption	10016741	1	153	350	12922564	12923068	241.318	33.6809	1729	N	239.757	33.8925	1696.05	N	237.09	N	7.90133	0.993922	-1.06523	3.05307	N	No Signal (-)	239.077	33.3682	1712.95	Y	1.57294	-2.21016	3.26037	N	2.97511	0.415239	21.3162	N	0.65	0.02	3.56	241.32(33.68,1729.00)	239.76(33.89,1696.05)	239.76(237.09)	7.90(-1.07)	1.57(-2.21)
NS	Pregnancy, puerperium and perinatal conditions	10036585	Foetal complications	10016849	Foetal complications NEC	10016850	Foetal distress syndrome	10016855	1	173	1345	19382226	19383745	83.2981	11.6586	595.147	N	82.8252	11.724	585.123	N	80.7828	N	6.37094	0.982561	-1.07085	3.03597	N	No Signal (-)	82.7644	11.5839	591.334	Y	1.55051	-2.23259	3.23794	N	2.92922	0.409979	20.9286	N	0.57	0.01	3.16	83.30(11.66,595.15)	82.83(11.72,585.12)	82.83(80.78)	6.37(-1.07)	1.55(-2.23)
18-44	Infections and infestations	10021881	Bacterial infectious disorders	10004018	Staphylococcal infections	10041925	Furuncle	10017553	1	222	1351	7991003	7992577	26.6436	3.73376	190.125	N	26.5286	3.75053	187.645	N	24.5523	N	4.72845	0.946306	-1.10456	2.99717	N	No Signal (-)	26.5097	3.715	189.17	Y	1.48003	-2.30307	3.16746	N	2.78955	0.390919	19.9058	N	0.45	0.01	2.47	26.64(3.73,190.13)	26.53(3.75,187.64)	26.53(24.55)	4.73(-1.10)	1.48(-2.30)
≥65	General disorders and administration site conditions	10018065	General system disorders NEC	10018073	Gait disturbances	10017578	Gait disturbance	10017577	1	105	46860	11964553	12011519	2.43167	0.33934	17.4251	N	2.41817	0.343783	17.0093	N	0.834941	N	1.27389	0.4967	-1.5626	2.556	N	No Signal (-)	2.41813	0.337451	17.3281	N	0.71542	-3.06768	2.40285	N	1.64196	0.229136	11.7661	N	0.94	0.02	5.14	2.43(0.34,17.43)	2.42(0.34,17.01)	2.42(0.83)	1.27(-1.56)	0.72(-3.07)
≥65	General disorders and administration site conditions	10018065	General system disorders NEC	10018073	Gait disturbances	10017578	Gait inability	10017581	1	105	13546	11997867	12011519	8.43536	1.17709	60.45	N	8.36522	1.1892	58.8439	N	6.4916	N	3.06431	0.835616	-1.22379	2.89502	N	No Signal (-)	8.36467	1.16723	59.9434	N	1.27567	-2.50743	2.9631	N	2.42111	0.337849	17.3503	N	0.94	0.02	5.14	8.44(1.18,60.45)	8.37(1.19,58.84)	8.37(6.49)	3.06(-1.22)	1.28(-2.51)
18-44	Gastrointestinal disorders	10017947	Gastrointestinal ulceration and perforation	10018027	Gastric ulcers and perforation	10017847	Gastric ulcer	10017822	1	222	1693	7990661	7992577	21.2605	2.97982	151.69	N	21.1696	2.99333	149.717	N	19.2096	N	4.40311	0.933044	-1.11752	2.98361	N	No Signal (-)	21.1577	2.96542	150.956	Y	1.45465	-2.32845	3.14208	N	2.74091	0.384159	19.5559	N	0.45	0.01	2.47	21.26(2.98,151.69)	21.17(2.99,149.72)	21.17(19.21)	4.40(-1.12)	1.45(-2.33)
<18	Gastrointestinal disorders	10017947	Gastrointestinal ulceration and perforation	10018027	Gastric ulcers and perforation	10017847	Gastric ulcer	10017822	1	130	301	2025543	2025975	51.7645	7.21339	371.47	N	51.3769	7.26755	363.202	N	49.2402	N	5.67836	0.971796	-1.09055	3.03414	N	No Signal (-)	51.2101	7.13614	367.492	Y	1.52969	-2.25341	3.21712	N	2.88724	0.402337	20.7193	N	0.76	0.02	4.18	51.76(7.21,371.47)	51.38(7.27,363.20)	51.38(49.24)	5.68(-1.09)	1.53(-2.25)
≥65	Gastrointestinal disorders	10017947	Gastrointestinal ulceration and perforation	10018027	Gastric ulcers and perforation	10017847	Gastric ulcer perforation	10017835	1	105	384	12011029	12011519	297.893	41.4664	2140.05	N	295.092	41.8458	2080.95	N	292.343	N	8.20128	0.995048	-1.06944	3.05954	N	No Signal (-)	294.328	40.9702	2114.44	Y	1.57519	-2.20791	3.26262	N	2.97975	0.414779	21.4064	N	0.94	0.02	5.14	297.89(41.47,2140.05)	295.09(41.85,2080.95)	295.09(292.34)	8.20(-1.07)	1.58(-2.21)
18-44	Gastrointestinal disorders	10017947	Gastrointestinal ulceration and perforation	10018027	Gastric ulcers and perforation	10017847	Gastritis erosive	10017865	1	222	398	7991956	7992577	90.4518	12.6537	646.57	N	90.0506	12.7089	638.064	N	87.8454	N	6.48908	0.983917	-1.07052	3.03836	N	No Signal (-)	89.8274	12.5664	642.107	Y	1.55319	-2.22991	3.24062	N	2.93466	0.410544	20.9776	N	0.45	0.01	2.47	90.45(12.65,646.57)	90.05(12.71,638.06)	90.05(87.85)	6.49(-1.07)	1.55(-2.23)
18-44	Infections and infestations	10021881	Viral infectious disorders	10047438	Viral infections NEC	10047465	Gastroenteritis viral	10017918	1	222	2581	7989773	7992577	13.9442	1.95477	99.4696	N	13.8861	1.96386	98.1869	N	11.9574	N	3.79506	0.899169	-1.15098	2.94932	N	No Signal (-)	13.8812	1.94594	99.0199	N	1.39077	-2.39233	3.0782	N	2.62219	0.367594	18.7052	N	0.45	0.01	2.47	13.94(1.95,99.47)	13.89(1.96,98.19)	13.89(11.96)	3.80(-1.15)	1.39(-2.39)
18-44	Gastrointestinal disorders	10017947	Gastrointestinal conditions NEC	10017943	Gastrointestinal disorders NEC	10017948	Gastrointestinal disorder	10017944	1	222	12998	7979356	7992577	2.76528	0.387769	19.7198	N	2.75736	0.39008	19.4909	N	1.12176	N	1.46322	0.551799	-1.49772	2.60132	N	No Signal (-)	2.75722	0.38664	19.6624	N	0.798059	-2.98504	2.48549	N	1.73876	0.243823	12.3995	N	0.45	0.01	2.47	2.77(0.39,19.72)	2.76(0.39,19.49)	2.76(1.12)	1.46(-1.50)	0.80(-2.99)
NS	Gastrointestinal disorders	10017947	Gastrointestinal conditions NEC	10017943	Gastrointestinal disorders NEC	10017948	Gastrointestinal disorder	10017944	1	173	47789	19335782	19383745	2.33877	0.327571	16.6982	N	2.33108	0.330202	16.4563	N	0.761926	N	1.22098	0.482507	-1.56944	2.53445	N	No Signal (-)	2.33105	0.326489	16.6431	N	0.691225	-3.09188	2.37865	N	1.61465	0.22615	11.5282	N	0.57	0.01	3.16	2.34(0.33,16.70)	2.33(0.33,16.46)	2.33(0.76)	1.22(-1.57)	0.69(-3.09)
≥65	Gastrointestinal disorders	10017947	Gastrointestinal haemorrhages NEC	10017959	Non-site specific gastrointestinal haemorrhages	10017958	Gastrointestinal haemorrhage	10017955	1	105	38474	11972939	12011519	2.96377	0.413592	21.2381	N	2.94524	0.418714	20.7169	N	1.28887	N	1.55836	0.574811	-1.4845	2.63412	N	No Signal (-)	2.94519	0.411	21.105	N	0.837297	-2.9458	2.52472	N	1.7867	0.249333	12.8034	N	0.94	0.02	5.14	2.96(0.41,21.24)	2.95(0.42,20.72)	2.95(1.29)	1.56(-1.48)	0.84(-2.95)
18-44	Gastrointestinal disorders	10017947	Gastrointestinal signs and symptoms	10018012	Gastrointestinal and abdominal pains (excl oral and throat)	10017926	Gastrointestinal pain	10017999	1	222	1317	7991037	7992577	27.3316	3.8301	195.038	N	27.2135	3.84728	192.493	N	25.2352	N	4.76519	0.947631	-1.10327	2.99854	N	No Signal (-)	27.1936	3.81076	194.053	Y	1.48258	-2.30052	3.17	N	2.79448	0.391603	19.9414	N	0.45	0.01	2.47	27.33(3.83,195.04)	27.21(3.85,192.49)	27.21(25.24)	4.77(-1.10)	1.48(-2.30)
NS	Gastrointestinal disorders	10017947	Gastrointestinal signs and symptoms	10018012	Gastrointestinal and abdominal pains (excl oral and throat)	10017926	Gastrointestinal pain	10017999	1	173	3174	19380397	19383745	35.2947	4.94199	252.068	N	35.0976	4.97022	247.845	N	33.1211	N	5.13286	0.959215	-1.09333	3.01176	N	No Signal (-)	35.0869	4.91289	250.583	Y	1.50499	-2.27812	3.19241	N	2.83822	0.397409	20.27	N	0.57	0.01	3.16	35.29(4.94,252.07)	35.10(4.97,247.84)	35.10(33.12)	5.13(-1.09)	1.50(-2.28)
≥65	Vascular disorders	10047065	Vascular infections and inflammations	10082207	Arterial infections and inflammations	10082209	Giant cell arteritis	10018250	1	105	756	12010657	12011519	151.306	21.088	1085.62	N	149.888	21.2818	1055.66	N	147.708	N	7.22585	0.990291	-1.07163	3.05221	N	No Signal (-)	149.691	20.8629	1074.03	Y	1.56581	-2.21729	3.25324	N	2.96045	0.412606	21.2412	N	0.94	0.02	5.14	151.31(21.09,1085.62)	149.89(21.28,1055.66)	149.89(147.71)	7.23(-1.07)	1.57(-2.22)
18-44	Renal and urinary disorders	10038359	Nephropathies	10029149	Glomerulonephritis and nephrotic syndrome	10018365	Glomerulonephritis minimal lesion	10018374	1	222	155	7992199	7992577	232.264	32.3679	1666.67	N	231.227	32.5075	1644.72	N	227.766	N	7.84393	0.993666	-1.0686	3.05593	N	No Signal (-)	229.751	32.0177	1648.64	Y	1.57246	-2.21064	3.25988	N	2.97411	0.414467	21.3415	N	0.45	0.01	2.47	232.26(32.37,1666.67)	231.23(32.51,1644.72)	231.23(227.77)	7.84(-1.07)	1.57(-2.21)
≥65	Gastrointestinal disorders	10017947	Gastrointestinal haemorrhages NEC	10017959	Non-site specific gastrointestinal haemorrhages	10017958	Haematemesis	10018830	1	105	8426	12002987	12011519	13.5668	1.89307	97.2277	N	13.4483	1.91172	94.6041	N	11.5294	N	3.74919	0.895559	-1.16394	2.95506	N	No Signal (-)	13.4468	1.87632	96.3675	N	1.38492	-2.39818	3.07234	N	2.61157	0.36441	18.716	N	0.94	0.02	5.14	13.57(1.89,97.23)	13.45(1.91,94.60)	13.45(11.53)	3.75(-1.16)	1.38(-2.40)
18-44	Gastrointestinal disorders	10017947	Gastrointestinal haemorrhages NEC	10017959	Non-site specific gastrointestinal haemorrhages	10017958	Haematemesis	10018830	1	222	3140	7989214	7992577	11.461	1.60677	81.7502	N	11.4141	1.61435	80.7017	N	9.50238	N	3.51232	0.878245	-1.17177	2.92826	N	No Signal (-)	11.4107	1.59973	81.392	N	1.35197	-2.43113	3.03939	N	2.5526	0.357861	18.2075	N	0.45	0.01	2.47	11.46(1.61,81.75)	11.41(1.61,80.70)	11.41(9.50)	3.51(-1.17)	1.35(-2.43)
<18	Gastrointestinal disorders	10017947	Gastrointestinal haemorrhages NEC	10017959	Non-site specific gastrointestinal haemorrhages	10017958	Haematemesis	10018830	1	130	1080	2024764	2025975	14.4214	2.01433	103.249	N	14.3189	2.03027	100.988	N	12.3839	N	3.83861	0.90172	-1.15583	2.95927	N	No Signal (-)	14.3066	1.99829	102.427	N	1.39619	-2.38691	3.08361	N	2.63205	0.367635	18.8439	N	0.76	0.02	4.18	14.42(2.01,103.25)	14.32(2.03,100.99)	14.32(12.38)	3.84(-1.16)	1.40(-2.39)
≥65	Gastrointestinal disorders	10017947	Gastrointestinal haemorrhages NEC	10017959	Non-site specific gastrointestinal haemorrhages	10017958	Haematochezia	10018836	1	105	12988	11998425	12011519	8.79818	1.22772	63.0502	N	8.72461	1.24028	61.3722	N	6.8461	N	3.12499	0.84203	-1.21738	2.90144	N	No Signal (-)	8.72401	1.21737	62.5187	N	1.28718	-2.49592	2.97461	N	2.44051	0.340554	17.4894	N	0.94	0.02	5.14	8.80(1.23,63.05)	8.72(1.24,61.37)	8.72(6.85)	3.12(-1.22)	1.29(-2.50)
≥65	Investigations	10022891	Haematology investigations (incl blood groups)	10018851	Red blood cell analyses	10038148	Haemoglobin decreased	10018884	1	105	32555	11978858	12011519	3.50436	0.489029	25.1121	N	3.48073	0.49484	24.4836	N	1.77278	N	1.79936	0.632605	-1.42672	2.69193	N	No Signal (-)	3.48066	0.485721	24.9422	N	0.929973	-2.85313	2.6174	N	1.90524	0.265874	13.6529	N	0.94	0.02	5.14	3.50(0.49,25.11)	3.48(0.49,24.48)	3.48(1.77)	1.80(-1.43)	0.93(-2.85)
18-44	Blood and lymphatic system disorders	10005329	Haemolyses and related conditions	10018911	Anaemias haemolytic NEC	10002055	Haemolytic anaemia	10018916	1	222	1264	7991090	7992577	28.4778	3.9906	203.224	N	28.3546	4.00847	200.57	N	26.3731	N	4.82441	0.949699	-1.10127	3.00067	N	No Signal (-)	28.3329	3.9703	202.19	Y	1.48656	-2.29654	3.17398	N	2.8022	0.392672	19.9971	N	0.45	0.01	2.47	28.48(3.99,203.22)	28.35(4.01,200.57)	28.35(26.37)	4.82(-1.10)	1.49(-2.30)
18-44	Gastrointestinal disorders	10017947	Peritoneal and retroperitoneal conditions	10034652	Peritoneal and retroperitoneal haemorrhages	10034655	Haemoperitoneum	10018935	1	222	592	7991762	7992577	60.809	8.51371	434.327	N	60.5408	8.55109	428.622	N	58.4629	N	5.91744	0.976181	-1.0766	3.02896	N	No Signal (-)	60.4404	8.4621	431.695	Y	1.538	-2.2451	3.22542	N	2.90391	0.406568	20.7411	N	0.45	0.01	2.47	60.81(8.51,434.33)	60.54(8.55,428.62)	60.54(58.46)	5.92(-1.08)	1.54(-2.25)
45-64	Nervous system disorders	10029205	Headaches	10019231	Headaches NEC	10019233	Headache	10019211	1	153	158214	12764700	12923068	0.52732	0.0738035	3.76766	N	0.530389	0.0751871	3.74151	N	0.420948	N	-0.914868	-0.534884	-2.5883	1.51853	N	No Signal (-)	0.530392	0.0742335	3.78961	N	-0.669267	-4.45237	1.01816	N	0.628826	0.0880103	4.49291	N	0.65	0.02	3.56	0.53(0.07,3.77)	0.53(0.08,3.74)	0.53(0.42)	-0.91(-2.59)	-0.67(-4.45)
≥65	Nervous system disorders	10029205	Headaches	10019231	Headaches NEC	10019233	Headache	10019211	1	105	88719	11922694	12011519	1.27988	0.178609	9.17137	N	1.27724	0.181583	8.98398	N	0.0606243	N	0.353023	0.159769	-1.89951	2.21905	N	No Signal (-)	1.27723	0.17824	9.15243	N	0.225507	-3.55759	1.91293	N	1.16919	0.163162	8.37819	N	0.94	0.02	5.14	1.28(0.18,9.17)	1.28(0.18,8.98)	1.28(0.06)	0.35(-1.90)	0.23(-3.56)
18-44	Nervous system disorders	10029205	Headaches	10019231	Headaches NEC	10019233	Headache	10019211	1	222	102607	7889747	7992577	0.346364	0.0485732	2.46984	N	0.349295	0.0494177	2.4689	N	1.22795	N	-1.51745	-0.954464	-3.00385	1.09492	N	No Signal (-)	0.349302	0.0489851	2.49079	N	-1.16472	-4.94782	0.522702	N	0.44605	0.0625528	3.18068	N	0.45	0.01	2.47	0.35(0.05,2.47)	0.35(0.05,2.47)	0.35(1.23)	-1.52(-3.00)	-1.16(-4.95)
45-64	Investigations	10022891	Cardiac and vascular investigations (excl enzyme tests)	10007512	Heart rate and pulse investigations	10053103	Heart rate increased	10019303	1	153	22819	12900095	12923068	3.69492	0.517121	26.4008	N	3.67742	0.521285	25.9424	N	1.95271	N	1.87865	0.650956	-1.40253	2.70444	N	No Signal (-)	3.6773	0.514655	26.275	N	0.958405	-2.8247	2.64583	N	1.94316	0.271954	13.8842	N	0.65	0.02	3.56	3.69(0.52,26.40)	3.68(0.52,25.94)	3.68(1.95)	1.88(-1.40)	0.96(-2.82)
NS	Investigations	10022891	Cardiac and vascular investigations (excl enzyme tests)	10007512	Heart rate and pulse investigations	10053103	Heart rate increased	10019303	1	173	26720	19356851	19383745	4.18747	0.586492	29.898	N	4.16916	0.590561	29.4328	N	2.41225	N	2.05971	0.688205	-1.36378	2.74019	N	No Signal (-)	4.16904	0.58391	29.7663	N	1.01963	-2.76347	2.70706	N	2.0274	0.283955	14.4754	N	0.57	0.01	3.16	4.19(0.59,29.90)	4.17(0.59,29.43)	4.17(2.41)	2.06(-1.36)	1.02(-2.76)
≥65	Hepatobiliary disorders	10019805	Hepatic and hepatobiliary disorders	10019654	Hepatic failure and associated disorders	10019664	Hepatic failure	10019663	1	105	6483	12004930	12011519	17.6358	2.46075	126.392	N	17.4788	2.48458	122.962	N	15.542	N	4.12733	0.918975	-1.14059	2.97855	N	No Signal (-)	17.4763	2.4385	125.249	Y	1.42864	-2.35446	3.11607	N	2.69193	0.375611	19.2926	N	0.94	0.02	5.14	17.64(2.46,126.39)	17.48(2.48,122.96)	17.48(15.54)	4.13(-1.14)	1.43(-2.35)
<18	Hepatobiliary disorders	10019805	Hepatic and hepatobiliary disorders	10019654	Hepatocellular damage and hepatitis NEC	10019833	Hepatitis	10019717	1	130	1041	2024803	2025975	14.962	2.08976	107.123	N	14.8554	2.10626	104.775	N	12.9169	N	3.89162	0.905149	-1.15247	2.96276	N	No Signal (-)	14.8421	2.07302	106.264	Y	1.40259	-2.38052	3.09001	N	2.64375	0.369256	18.9283	N	0.76	0.02	4.18	14.96(2.09,107.12)	14.86(2.11,104.77)	14.86(12.92)	3.89(-1.15)	1.40(-2.38)
<18	Hepatobiliary disorders	10019805	Hepatic and hepatobiliary disorders	10019654	Hepatocellular damage and hepatitis NEC	10019833	Hepatitis acute	10019727	1	130	183	2025661	2025975	85.1476	11.8406	612.31	N	84.5052	11.9286	598.655	N	82.0761	N	6.3932	0.982715	-1.08388	3.04931	N	No Signal (-)	84.0514	11.6882	604.427	Y	1.55104	-2.23207	3.23846	N	2.93027	0.407483	21.0721	N	0.76	0.02	4.18	85.15(11.84,612.31)	84.51(11.93,598.66)	84.51(82.08)	6.39(-1.08)	1.55(-2.23)
18-44	Hepatobiliary disorders	10019805	Hepatic and hepatobiliary disorders	10019654	Hepatocellular damage and hepatitis NEC	10019833	Hepatocellular injury	10019837	1	222	3070	7989284	7992577	11.7224	1.64341	83.6156	N	11.6743	1.65115	82.5424	N	9.76055	N	3.54484	0.880849	-1.16918	2.93088	N	No Signal (-)	11.6708	1.63618	83.2478	N	1.35677	-2.42633	3.0442	N	2.56111	0.359052	18.2683	N	0.45	0.01	2.47	11.72(1.64,83.62)	11.67(1.65,82.54)	11.67(9.76)	3.54(-1.17)	1.36(-2.43)
<18	Hepatobiliary disorders	10019805	Hepatic and hepatobiliary disorders	10019654	Hepatocellular damage and hepatitis NEC	10019833	Hepatocellular injury	10019837	1	130	880	2024964	2025975	17.7007	2.47186	126.753	N	17.5732	2.49118	123.965	N	15.6192	N	4.13376	0.919389	-1.13858	2.97736	N	No Signal (-)	17.5544	2.45143	125.705	Y	1.4293	-2.3538	3.11673	N	2.69316	0.376094	19.2854	N	0.76	0.02	4.18	17.70(2.47,126.75)	17.57(2.49,123.97)	17.57(15.62)	4.13(-1.14)	1.43(-2.35)
18-44	Immune system disorders	10021428	Allergic conditions	10001708	Allergic conditions NEC	10027654	Hypersensitivity	10020751	1	222	26053	7966301	7992577	1.37736	0.193151	9.82188	N	1.37566	0.194621	9.72378	N	0.102917	N	0.460112	0.209047	-1.8404	2.25849	N	No Signal (-)	1.37565	0.192912	9.80971	N	0.28991	-3.49319	1.97734	N	1.22256	0.171444	8.71806	N	0.45	0.01	2.47	1.38(0.19,9.82)	1.38(0.19,9.72)	1.38(0.10)	0.46(-1.84)	0.29(-3.49)
<18	Immune system disorders	10021428	Allergic conditions	10001708	Allergic conditions NEC	10027654	Hypersensitivity	10020751	1	130	6543	2019301	2025975	2.374	0.331842	16.9836	N	2.36351	0.335375	16.6565	N	0.789039	N	1.2408	0.48759	-1.56839	2.54357	N	No Signal (-)	2.3633	0.330346	16.9071	N	0.700347	-3.08275	2.38777	N	1.6249	0.227131	11.6245	N	0.76	0.02	4.18	2.37(0.33,16.98)	2.36(0.34,16.66)	2.36(0.79)	1.24(-1.57)	0.70(-3.08)
NS	Vascular disorders	10047065	Vascular hypertensive disorders	10057166	Vascular hypertensive disorders NEC	10020774	Hypertension	10020772	1	173	62297	19321274	19383745	1.79276	0.251097	12.7998	N	1.78821	0.253305	12.6239	N	0.34854	N	0.838502	0.356193	-1.69574	2.40813	N	No Signal (-)	1.78819	0.250457	12.7672	N	0.501955	-3.28115	2.18938	N	1.41613	0.198346	10.1108	N	0.57	0.01	3.16	1.79(0.25,12.80)	1.79(0.25,12.62)	1.79(0.35)	0.84(-1.70)	0.50(-3.28)
18-44	Vascular disorders	10047065	Vascular hypertensive disorders	10057166	Vascular hypertensive disorders NEC	10020774	Hypertension	10020772	1	222	19895	7972459	7992577	1.80508	0.253129	12.8721	N	1.80147	0.254858	12.7337	N	0.357441	N	0.849139	0.360645	-1.68882	2.41011	N	No Signal (-)	1.80143	0.252617	12.8461	N	0.507561	-3.27554	2.19499	N	1.42164	0.19936	10.1378	N	0.45	0.01	2.47	1.81(0.25,12.87)	1.80(0.25,12.73)	1.80(0.36)	0.85(-1.69)	0.51(-3.28)
18-44	Congenital, familial and genetic disorders	10010331	Cardiac and vascular disorders congenital	10007510	Cardiac disorders congenital NEC	10007542	Hypertrophic cardiomyopathy	10020871	1	222	163	7992191	7992577	220.864	30.7887	1584.38	N	219.878	30.9217	1563.51	N	216.559	N	7.77178	0.993344	-1.0683	3.05498	N	No Signal (-)	218.544	30.4652	1567.73	Y	1.57182	-2.21128	3.25925	N	2.97279	0.414411	21.3255	N	0.45	0.01	2.47	220.86(30.79,1584.38)	219.88(30.92,1563.51)	219.88(216.56)	7.77(-1.07)	1.57(-2.21)
18-44	Metabolism and nutrition disorders	10027433	Purine and pyrimidine metabolism disorders	10037546	Disorders of purine metabolism	10070968	Hyperuricaemia	10020903	1	222	393	7991961	7992577	91.6026	12.8143	654.817	N	91.1963	12.8702	646.202	N	88.9853	N	6.50728	0.984117	-1.07039	3.03862	N	No Signal (-)	90.9674	12.7255	650.276	Y	1.55359	-2.22951	3.24101	N	2.93546	0.410643	20.984	N	0.45	0.01	2.47	91.60(12.81,654.82)	91.20(12.87,646.20)	91.20(88.99)	6.51(-1.07)	1.55(-2.23)
NS	Eye disorders	10015919	Ocular sensory symptoms NEC	10030064	Ocular sensation disorders	10030063	Hypoaesthesia eye	10020939	1	173	173	19383398	19383745	647.646	90.2016	4650.09	N	643.93	90.7	4571.62	N	638.248	N	9.32246	0.997722	-1.06574	3.06119	N	No Signal (-)	640.235	89.1694	4596.87	Y	1.58046	-2.20264	3.26789	N	2.99066	0.416527	21.4729	N	0.57	0.01	3.16	647.65(90.20,4650.09)	643.93(90.70,4571.62)	643.93(638.25)	9.32(-1.07)	1.58(-2.20)
18-44	Metabolism and nutrition disorders	10027433	Protein and amino acid metabolism disorders NEC	10037008	Protein metabolism disorders NEC	10037009	Hypoalbuminaemia	10020942	1	222	745	7991609	7992577	48.3198	6.76742	345.006	N	48.1076	6.79727	340.481	N	46.0708	N	5.5863	0.970108	-1.08198	3.02219	N	No Signal (-)	48.0444	6.72885	343.04	Y	1.52612	-2.25698	3.21355	N	2.88011	0.403373	20.5641	N	0.45	0.01	2.47	48.32(6.77,345.01)	48.11(6.80,340.48)	48.11(46.07)	5.59(-1.08)	1.53(-2.26)
≥65	Metabolism and nutrition disorders	10027433	Protein and amino acid metabolism disorders NEC	10037008	Protein metabolism disorders NEC	10037009	Hypoalbuminaemia	10020942	1	105	2237	12009176	12011519	51.1279	7.13194	366.529	N	50.655	7.19844	356.456	N	48.6621	N	5.662	0.971508	-1.08865	3.03167	N	No Signal (-)	50.6328	7.06288	362.98	Y	1.52907	-2.25403	3.2165	N	2.886	0.402575	20.6894	N	0.94	0.02	5.14	51.13(7.13,366.53)	50.65(7.20,356.46)	50.65(48.66)	5.66(-1.09)	1.53(-2.25)
18-44	Immune system disorders	10021428	Immunodeficiency syndromes	10021460	Immunodeficiency disorders NEC	10052739	Hypogammaglobulinaemia	10020983	1	222	614	7991740	7992577	58.63	8.20912	418.739	N	58.3716	8.24519	413.24	N	56.3014	N	5.86489	0.975306	-1.07736	3.02797	N	No Signal (-)	58.2783	8.15987	416.227	Y	1.53628	-2.24682	3.22371	N	2.90046	0.40611	20.7153	N	0.45	0.01	2.47	58.63(8.21,418.74)	58.37(8.25,413.24)	58.37(56.30)	5.86(-1.08)	1.54(-2.25)
≥65	Metabolism and nutrition disorders	10027433	Electrolyte and fluid balance conditions	10014412	Potassium imbalance	10036451	Hypokalaemia	10021015	1	105	14981	11996432	12011519	7.62644	1.06422	54.6527	N	7.56393	1.07529	53.207	N	5.70287	N	2.91905	0.819253	-1.24014	2.87865	N	No Signal (-)	7.56349	1.05544	54.2015	N	1.24648	-2.53662	2.9339	N	2.37261	0.331084	17.0026	N	0.94	0.02	5.14	7.63(1.06,54.65)	7.56(1.08,53.21)	7.56(5.70)	2.92(-1.24)	1.25(-2.54)
45-64	Metabolism and nutrition disorders	10027433	Electrolyte and fluid balance conditions	10014412	Potassium imbalance	10036451	Hypokalaemia	10021015	1	153	10417	12912497	12923068	8.1017	1.13381	57.891	N	8.05558	1.14184	56.8312	N	6.18411	N	3.00987	0.830119	-1.22348	2.88371	N	No Signal (-)	8.05491	1.12726	57.5567	N	1.265	-2.5181	2.95243	N	2.40328	0.336332	17.1727	N	0.65	0.02	3.56	8.10(1.13,57.89)	8.06(1.14,56.83)	8.06(6.18)	3.01(-1.22)	1.27(-2.52)
NS	Reproductive system and breast disorders	10038604	Sexual function and fertility disorders	10013356	Sexual function and fertility disorders NEC	10013357	Infertility	10021926	1	173	656	19382915	19383745	170.793	23.8863	1221.21	N	169.817	24.0194	1200.6	N	167.573	N	7.40565	0.991455	-1.06353	3.04644	N	No Signal (-)	169.56	23.7139	1212.39	Y	1.56805	-2.21506	3.25547	N	2.96503	0.414675	21.2006	N	0.57	0.01	3.16	170.79(23.89,1221.21)	169.82(24.02,1200.60)	169.82(167.57)	7.41(-1.06)	1.57(-2.22)
18-44	Infections and infestations	10021881	Viral infectious disorders	10047438	Influenza viral infections	10022005	Influenza	10022000	1	222	13032	7979322	7992577	2.75805	0.386756	19.6683	N	2.75017	0.389063	19.4401	N	1.11551	N	1.45945	0.550792	-1.49873	2.60031	N	No Signal (-)	2.75003	0.385632	19.6111	N	0.796473	-2.98663	2.4839	N	1.73685	0.243555	12.3859	N	0.45	0.01	2.47	2.76(0.39,19.67)	2.75(0.39,19.44)	2.75(1.12)	1.46(-1.50)	0.80(-2.99)
45-64	General disorders and administration site conditions	10018065	Administration site reactions	10001316	Instillation site reactions	10090509	Instillation site pain	10022459	1	153	400	12922514	12923068	211.152	29.4809	1512.34	N	209.788	29.6663	1483.53	N	207.281	N	7.7092	0.993061	-1.06538	3.0515	N	No Signal (-)	209.267	29.2177	1498.84	Y	1.57124	-2.21186	3.25867	N	2.9716	0.414893	21.2836	N	0.65	0.02	3.56	211.15(29.48,1512.34)	209.79(29.67,1483.53)	209.79(207.28)	7.71(-1.07)	1.57(-2.21)
45-64	Injury, poisoning and procedural complications	10022117	Overdoses and underdoses NEC	10079159	Overdoses NEC	10076292	Intentional overdose	10022523	1	153	11655	12911259	12923068	7.24044	1.01329	51.7363	N	7.19992	1.02057	50.7941	N	5.34317	N	2.84787	0.811201	-1.24237	2.86477	N	No Signal (-)	7.19938	1.00755	51.443	N	1.2313	-2.5518	2.91873	N	2.34778	0.328569	16.776	N	0.65	0.02	3.56	7.24(1.01,51.74)	7.20(1.02,50.79)	7.20(5.34)	2.85(-1.24)	1.23(-2.55)
45-64	Psychiatric disorders	10037175	Suicidal and self-injurious behaviours NEC	10042460	Suicidal and self-injurious behaviour	10042459	Intentional self-injury	10022524	1	153	2985	12919929	12923068	28.2894	3.95811	202.191	N	28.1122	3.98385	198.375	N	26.1451	N	4.81266	0.949218	-1.10486	3.0033	N	No Signal (-)	28.1032	3.93205	200.859	Y	1.48578	-2.29732	3.17321	N	2.80069	0.391857	20.0171	N	0.65	0.02	3.56	28.29(3.96,202.19)	28.11(3.98,198.38)	28.11(26.15)	4.81(-1.10)	1.49(-2.30)
45-64	Investigations	10022891	Haematology investigations (incl blood groups)	10018851	Coagulation and bleeding analyses	10009728	International normalised ratio increased	10022595	1	153	5138	12917776	12923068	16.4324	2.29946	117.43	N	16.3322	2.3148	115.233	N	14.3964	N	4.02939	0.913693	-1.1401	2.96749	N	No Signal (-)	16.3293	2.28502	116.693	Y	1.41827	-2.36483	3.1057	N	2.67265	0.373995	19.0994	N	0.65	0.02	3.56	16.43(2.30,117.43)	16.33(2.31,115.23)	16.33(14.40)	4.03(-1.14)	1.42(-2.36)
≥65	Respiratory, thoracic and mediastinal disorders	10038738	Lower respiratory tract disorders (excl obstruction and infection)	10024967	Parenchymal lung disorders NEC	10033979	Interstitial lung disease	10022611	1	105	20056	11991357	12011519	5.69423	0.794607	40.8053	N	5.64994	0.803212	39.7427	N	3.83314	N	2.49818	0.762829	-1.29653	2.82219	N	No Signal (-)	5.64971	0.788395	40.4863	N	1.14773	-2.63537	2.83516	N	2.21566	0.309186	15.8776	N	0.94	0.02	5.14	5.69(0.79,40.81)	5.65(0.80,39.74)	5.65(3.83)	2.50(-1.30)	1.15(-2.64)
18-44	Blood and lymphatic system disorders	10005329	Anaemias nonhaemolytic and marrow depression	10002086	Anaemia deficiencies	10002042	Iron deficiency anaemia	10022972	1	222	1195	7991159	7992577	30.1224	4.22086	214.969	N	29.9918	4.23973	212.161	N	28.0059	N	4.90533	0.952396	-1.09867	3.00346	N	No Signal (-)	29.9675	4.19917	213.864	Y	1.49176	-2.29135	3.17918	N	2.81231	0.394072	20.0702	N	0.45	0.01	2.47	30.12(4.22,214.97)	29.99(4.24,212.16)	29.99(28.01)	4.91(-1.10)	1.49(-2.29)
18-44	Psychiatric disorders	10037175	Mood disorders and disturbances NEC	10027946	Emotional and mood disturbances NEC	10014556	Irritability	10022998	1	222	12134	7980220	7992577	2.9625	0.415423	21.1264	N	2.9537	0.417854	20.8789	N	1.29411	N	1.56244	0.577634	-1.4719	2.62717	N	No Signal (-)	2.95354	0.414166	21.0625	N	0.838947	-2.94415	2.52637	N	1.78874	0.250831	12.756	N	0.45	0.01	2.47	2.96(0.42,21.13)	2.95(0.42,20.88)	2.95(1.29)	1.56(-1.47)	0.84(-2.94)
≥65	Eye disorders	10015919	Eye disorders NEC	10015917	Lacrimation disorders	10072989	Lacrimation increased	10023644	1	105	6241	12005172	12011519	18.32	2.55621	131.297	N	18.1566	2.58091	127.731	N	16.2175	N	4.1822	0.921919	-1.13766	2.9815	N	No Signal (-)	18.1538	2.53302	130.106	Y	1.43418	-2.34892	3.12161	N	2.70229	0.377054	19.3669	N	0.94	0.02	5.14	18.32(2.56,131.30)	18.16(2.58,127.73)	18.16(16.22)	4.18(-1.14)	1.43(-2.35)
45-64	Eye disorders	10015919	Eye disorders NEC	10015917	Lacrimation disorders	10072989	Lacrimation increased	10023644	1	153	6059	12916855	12923068	13.9336	1.94984	99.5701	N	13.8496	1.963	97.7143	N	11.9255	N	3.79156	0.898759	-1.15498	2.95249	N	No Signal (-)	13.8475	1.93779	98.9548	N	1.39033	-2.39277	3.07776	N	2.62139	0.366832	18.7325	N	0.65	0.02	3.56	13.93(1.95,99.57)	13.85(1.96,97.71)	13.85(11.93)	3.79(-1.15)	1.39(-2.39)
≥65	Metabolism and nutrition disorders	10027433	Acid-base disorders	10000485	Metabolic acidoses (excl diabetic acidoses)	10027416	Lactic acidosis	10023676	1	105	11152	12000261	12011519	10.2482	1.43004	73.4425	N	10.161	1.44446	71.477	N	8.26633	N	3.34485	0.863335	-1.1961	2.92277	N	No Signal (-)	10.1602	1.41776	72.8114	N	1.32572	-2.45738	3.01315	N	2.50659	0.349771	17.9631	N	0.94	0.02	5.14	10.25(1.43,73.44)	10.16(1.44,71.48)	10.16(8.27)	3.34(-1.20)	1.33(-2.46)
NS	Respiratory, thoracic and mediastinal disorders	10038738	Upper respiratory tract disorders (excl infections)	10046304	Laryngeal spasm, oedema and obstruction	10023855	Laryngeal oedema	10023845	1	173	1262	19382309	19383745	88.7769	12.4248	634.322	N	88.2725	12.4945	623.636	N	86.2211	N	6.46276	0.98363	-1.06988	3.03714	N	No Signal (-)	88.2034	12.3445	630.224	Y	1.55261	-2.23049	3.24004	N	2.93348	0.410557	20.9601	N	0.57	0.01	3.16	88.78(12.42,634.32)	88.27(12.49,623.64)	88.27(86.22)	6.46(-1.07)	1.55(-2.23)
<18	Respiratory, thoracic and mediastinal disorders	10038738	Upper respiratory tract disorders (excl infections)	10046304	Laryngeal spasm, oedema and obstruction	10023855	Laryngeal oedema	10023845	1	130	232	2025612	2025975	67.1622	9.35006	482.431	N	66.6571	9.41988	471.681	N	64.402	N	6.05258	0.978171	-1.08614	3.04248	N	No Signal (-)	66.3754	9.24052	476.779	Y	1.54213	-2.24097	3.22956	N	2.91225	0.405432	20.9189	N	0.76	0.02	4.18	67.16(9.35,482.43)	66.66(9.42,471.68)	66.66(64.40)	6.05(-1.09)	1.54(-2.24)
<18	Investigations	10022891	Gastrointestinal investigations	10017971	Digestive enzymes	10012981	Lipase increased	10024574	1	130	376	2025468	2025975	41.4376	5.77806	297.171	N	41.1289	5.8217	290.566	N	39.0566	N	5.35834	0.9649	-1.09613	3.02593	N	No Signal (-)	41.0224	5.72018	294.194	Y	1.51629	-2.26681	3.20371	N	2.86054	0.398874	20.5144	N	0.76	0.02	4.18	41.44(5.78,297.17)	41.13(5.82,290.57)	41.13(39.06)	5.36(-1.10)	1.52(-2.27)
≥65	Nervous system disorders	10029205	Neurological disorders NEC	10029305	Disturbances in consciousness NEC	10013509	Loss of consciousness	10024855	1	105	31122	11980291	12011519	3.66615	0.511606	26.2715	N	3.641	0.517624	25.611	N	1.92057	N	1.8643	0.646952	-1.41237	2.70628	N	No Signal (-)	3.64092	0.508085	26.0907	N	0.953334	-2.82977	2.64076	N	1.93634	0.270214	13.8758	N	0.94	0.02	5.14	3.67(0.51,26.27)	3.64(0.52,25.61)	3.64(1.92)	1.86(-1.41)	0.95(-2.83)
NS	Nervous system disorders	10029205	Neurological disorders NEC	10029305	Disturbances in consciousness NEC	10013509	Loss of consciousness	10024855	1	173	31202	19352369	19383745	3.58514	0.502132	25.5972	N	3.57028	0.505732	25.2048	N	1.85329	N	1.836	0.641924	-1.41005	2.69389	N	No Signal (-)	3.5702	0.50004	25.4906	N	0.943238	-2.83986	2.63066	N	1.92284	0.269312	13.7287	N	0.57	0.01	3.16	3.59(0.50,25.60)	3.57(0.51,25.20)	3.57(1.85)	1.84(-1.41)	0.94(-2.84)
18-44	Respiratory, thoracic and mediastinal disorders	10038738	Respiratory disorders NEC	10038716	Respiratory tract disorders NEC	10057184	Lung disorder	10025082	1	222	4053	7988301	7992577	8.8782	1.24477	63.3231	N	8.84287	1.25078	62.518	N	6.95777	N	3.1442	0.84471	-1.20516	2.89458	N	No Signal (-)	8.84094	1.23954	63.0573	N	1.29074	-2.49236	2.97817	N	2.44654	0.343017	17.4498	N	0.45	0.01	2.47	8.88(1.24,63.32)	8.84(1.25,62.52)	8.84(6.96)	3.14(-1.21)	1.29(-2.49)
45-64	Congenital, familial and genetic disorders	10010331	Gastrointestinal tract disorders congenital	10018018	Tongue disorders congenital	10043953	Macroglossia	10025391	1	153	129	12922785	12923068	654.749	90.9491	4713.59	N	650.504	91.5161	4623.84	N	643.524	N	9.33429	0.997735	-1.07108	3.06655	N	No Signal (-)	645.508	89.6654	4647.06	Y	1.5805	-2.2026	3.26793	N	2.99073	0.415433	21.5305	N	0.65	0.02	3.56	654.75(90.95,4713.59)	650.50(91.52,4623.84)	650.50(643.52)	9.33(-1.07)	1.58(-2.20)
45-64	General disorders and administration site conditions	10018065	General system disorders NEC	10018073	Asthenic conditions	10003550	Malaise	10025482	1	153	97269	12825645	12923068	0.861814	0.120619	6.15761	N	0.862711	0.122296	6.08581	N	0.0220132	N	-0.213049	-0.115482	-2.1689	1.93794	N	No Signal (-)	0.862712	0.120744	6.16403	N	-0.145469	-3.92857	1.54196	N	0.904086	0.126535	6.45964	N	0.65	0.02	3.56	0.86(0.12,6.16)	0.86(0.12,6.09)	0.86(0.02)	-0.21(-2.17)	-0.15(-3.93)
45-64	Blood and lymphatic system disorders	10005329	Haematological disorders NEC	10018849	Haematological disorders	10018847	Mastocytosis	10026891	1	153	108	12922806	12923068	782.063	108.475	5638.39	N	776.991	109.15	5531.07	N	767.889	N	9.58847	0.998098	-1.07365	3.06984	N	No Signal (-)	769.872	106.784	5550.5	Y	1.58122	-2.20188	3.26865	N	2.99223	0.415031	21.5729	N	0.65	0.02	3.56	782.06(108.47,5638.39)	776.99(109.15,5531.07)	776.99(767.89)	9.59(-1.07)	1.58(-2.20)
NS	Nervous system disorders	10029205	Mental impairment disorders	10057167	Memory loss (excl dementia)	10027177	Memory impairment	10027175	1	173	50078	19333493	19383745	2.2316	0.312561	15.9331	N	2.22453	0.315109	15.7041	N	0.675793	N	1.15348	0.461828	-1.59012	2.51377	N	No Signal (-)	2.2245	0.311566	15.8824	N	0.659664	-3.12344	2.34709	N	1.57971	0.221257	11.2787	N	0.57	0.01	3.16	2.23(0.31,15.93)	2.22(0.32,15.70)	2.22(0.68)	1.15(-1.59)	0.66(-3.12)
NS	Infections and infestations	10021881	Infections - pathogen unspecified	10021879	Central nervous system and spinal infections	10007935	Meningitis aseptic	10027201	1	173	982	19382589	19383745	114.092	15.9642	815.38	N	113.442	16.0535	801.632	N	111.343	N	6.82435	0.98724	-1.06672	3.04121	N	No Signal (-)	113.327	15.8573	809.918	Y	1.55972	-2.22338	3.24715	N	2.94797	0.412494	21.0683	N	0.57	0.01	3.16	114.09(15.96,815.38)	113.44(16.05,801.63)	113.44(111.34)	6.82(-1.07)	1.56(-2.22)
<18	Metabolism and nutrition disorders	10027433	Acid-base disorders	10000485	Metabolic acidoses (excl diabetic acidoses)	10027416	Metabolic acidosis	10027417	1	130	2543	2023301	2025975	6.12027	0.855301	43.7948	N	6.08119	0.862697	42.8665	N	4.2493	N	2.60388	0.77866	-1.27781	2.83513	N	No Signal (-)	6.07919	0.84956	43.5008	N	1.17463	-2.60847	2.86206	N	2.25735	0.315462	16.1529	N	0.76	0.02	4.18	6.12(0.86,43.79)	6.08(0.86,42.87)	6.08(4.25)	2.60(-1.28)	1.17(-2.61)
45-64	Psychiatric disorders	10037175	Mood disorders and disturbances NEC	10027946	Fluctuating mood symptoms	10016798	Mood swings	10027951	1	153	5277	12917637	12923068	15.9994	2.23887	114.335	N	15.902	2.25384	112.197	N	13.968	N	3.99088	0.911429	-1.14235	2.96521	N	No Signal (-)	15.8992	2.22485	113.619	Y	1.41402	-2.36908	3.10145	N	2.66479	0.372896	19.0431	N	0.65	0.02	3.56	16.00(2.24,114.34)	15.90(2.25,112.20)	15.90(13.97)	3.99(-1.14)	1.41(-2.37)
18-44	Gastrointestinal disorders	10017947	Gastrointestinal signs and symptoms	10018012	Faecal abnormalities NEC	10016097	Mucous stools	10028140	1	222	1050	7991304	7992577	34.2827	4.80329	244.688	N	34.1335	4.82467	241.487	N	32.1364	N	5.09178	0.95808	-1.09322	3.00938	N	No Signal (-)	34.102	4.77796	243.397	Y	1.50274	-2.28036	3.19017	N	2.8338	0.397039	20.2258	N	0.45	0.01	2.47	34.28(4.80,244.69)	34.13(4.82,241.49)	34.13(32.14)	5.09(-1.09)	1.50(-2.28)
45-64	Musculoskeletal and connective tissue disorders	10028395	Muscle disorders	10028302	Muscle related signs and symptoms NEC	10028326	Muscle haemorrhage	10028309	1	153	591	12922323	12923068	142.91	19.9687	1022.76	N	141.988	20.0947	1003.28	N	139.765	N	7.14721	0.989775	-1.06704	3.04659	N	No Signal (-)	141.75	19.8067	1014.46	Y	1.56475	-2.21835	3.25218	N	2.95826	0.413356	21.1713	N	0.65	0.02	3.56	142.91(19.97,1022.76)	141.99(20.09,1003.28)	141.99(139.77)	7.15(-1.07)	1.56(-2.22)
≥65	Musculoskeletal and connective tissue disorders	10028395	Muscle disorders	10028302	Muscle related signs and symptoms NEC	10028326	Muscle spasms	10028334	1	105	37095	11974318	12011519	3.0743	0.429016	22.0302	N	3.05473	0.434279	21.4871	N	1.38634	N	1.61102	0.58807	-1.47124	2.64738	N	No Signal (-)	3.05467	0.426278	21.8896	N	0.858363	-2.92474	2.54579	N	1.81298	0.253	12.9917	N	0.94	0.02	5.14	3.07(0.43,22.03)	3.05(0.43,21.49)	3.05(1.39)	1.61(-1.47)	0.86(-2.92)
45-64	Eye disorders	10015919	Ocular neuromuscular disorders	10030061	Pupil disorders	10037514	Mydriasis	10028521	1	153	1920	12920994	12923068	43.9849	6.15301	314.426	N	43.7057	6.19252	308.468	N	41.7131	N	5.44902	0.96712	-1.08733	3.02157	N	No Signal (-)	43.6835	6.11086	312.272	Y	1.52038	-2.26272	3.2078	N	2.86866	0.401295	20.5066	N	0.65	0.02	3.56	43.98(6.15,314.43)	43.71(6.19,308.47)	43.71(41.71)	5.45(-1.09)	1.52(-2.26)
<18	Respiratory, thoracic and mediastinal disorders	10038738	Upper respiratory tract disorders (excl infections)	10046304	Nasal congestion and inflammations	10028736	Nasal congestion	10028735	1	130	1817	2024027	2025975	8.56876	1.19729	61.3248	N	8.51098	1.20721	60.0035	N	6.63078	N	3.08863	0.838416	-1.21837	2.8952	N	No Signal (-)	8.50685	1.18864	60.8818	N	1.28033	-2.50277	2.96776	N	2.42894	0.33939	17.3834	N	0.76	0.02	4.18	8.57(1.20,61.32)	8.51(1.21,60.00)	8.51(6.63)	3.09(-1.22)	1.28(-2.50)
18-44	Respiratory, thoracic and mediastinal disorders	10038738	Respiratory tract signs and symptoms	10079101	Upper respiratory tract signs and symptoms	10046313	Nasal obstruction	10028748	1	222	274	7992080	7992577	131.388	18.3601	940.236	N	130.803	18.4399	927.857	N	128.347	N	7.02604	0.988883	-1.06783	3.0456	N	No Signal (-)	130.331	18.2125	932.674	Y	1.56299	-2.22011	3.25042	N	2.95466	0.412883	21.144	N	0.45	0.01	2.47	131.39(18.36,940.24)	130.80(18.44,927.86)	130.80(128.35)	7.03(-1.07)	1.56(-2.22)
≥65	Respiratory, thoracic and mediastinal disorders	10038738	Upper respiratory tract disorders (excl infections)	10046304	Nasal disorders NEC	10028731	Nasal oedema	10028750	1	105	354	12011059	12011519	323.139	44.9709	2321.91	N	320.099	45.3822	2257.8	N	317.216	N	8.31832	0.995432	-1.0695	3.06036	N	No Signal (-)	319.201	44.4229	2293.61	Y	1.57595	-2.20715	3.26338	N	2.98132	0.414908	21.4223	N	0.94	0.02	5.14	323.14(44.97,2321.91)	320.10(45.38,2257.80)	320.10(317.22)	8.32(-1.07)	1.58(-2.21)
<18	Gastrointestinal disorders	10017947	Gastrointestinal signs and symptoms	10018012	Nausea and vomiting symptoms	10028817	Nausea	10028813	1	130	13967	2011877	2025975	1.10804	0.154896	7.9263	N	1.10721	0.157123	7.80232	N	0.0104531	N	0.146924	0.0663278	-1.98949	2.12215	N	No Signal (-)	1.10721	0.154779	7.92034	N	0.0962686	-3.68683	1.78369	N	1.069	0.149439	7.64707	N	0.76	0.02	4.18	1.11(0.15,7.93)	1.11(0.16,7.80)	1.11(0.01)	0.15(-1.99)	0.10(-3.69)
≥65	Musculoskeletal and connective tissue disorders	10028395	Musculoskeletal and connective tissue disorders NEC	10028393	Musculoskeletal and connective tissue pain and discomfort	10068757	Neck pain	10028836	1	105	10693	12000720	12011519	10.6885	1.49148	76.5983	N	10.5971	1.50646	74.5454	N	8.69844	N	3.40548	0.86871	-1.19074	2.92816	N	No Signal (-)	10.5962	1.4786	75.9368	N	1.33552	-2.44758	3.02295	N	2.52367	0.352153	18.0856	N	0.94	0.02	5.14	10.69(1.49,76.60)	10.60(1.51,74.55)	10.60(8.70)	3.41(-1.19)	1.34(-2.45)
NS	Neoplasms benign, malignant and unspecified (incl cysts and polyps)	10029104	Miscellaneous and site unspecified neoplasms malignant and unspecified	10027655	Neoplasms malignant site unspecified NEC	10029105	Neoplasm malignant	10028997	1	173	33003	19350568	19383745	3.38918	0.474687	24.1981	N	3.37545	0.478135	23.8293	N	1.6745	N	1.75505	0.623737	-1.42823	2.6757	N	No Signal (-)	3.37537	0.472754	24.0995	N	0.913645	-2.86946	2.60107	N	1.8838	0.263844	13.45	N	0.57	0.01	3.16	3.39(0.47,24.20)	3.38(0.48,23.83)	3.38(1.67)	1.76(-1.43)	0.91(-2.87)
<18	Renal and urinary disorders	10038359	Nephropathies	10029149	Glomerulonephritis and nephrotic syndrome	10018365	Nephritis allergic	10029120	1	130	14	2025830	2025975	1113.09	145.305	8526.73	N	1104.6	146.305	8339.8	N	1029.11	N	10.0099	0.998497	-1.18007	3.17706	N	No Signal (-)	1031.03	134.592	7898.1	Y	1.58217	-2.20093	3.26959	N	2.99419	0.390867	22.9367	N	0.76	0.02	4.18	1113.09(145.31,8526.73)	1104.60(146.30,8339.80)	1104.60(1029.11)	10.01(-1.18)	1.58(-2.20)
18-44	Renal and urinary disorders	10038359	Nephropathies	10029149	Nephropathies and tubular disorders NEC	10029150	Nephropathy	10029151	1	222	889	7991465	7992577	40.4922	5.67234	289.056	N	40.3151	5.69747	285.269	N	38.3011	N	5.33167	0.964417	-1.08723	3.01606	N	No Signal (-)	40.271	5.64134	287.476	Y	1.51504	-2.26807	3.20246	N	2.85806	0.40037	20.4024	N	0.45	0.01	2.47	40.49(5.67,289.06)	40.32(5.70,285.27)	40.32(38.30)	5.33(-1.09)	1.52(-2.27)
18-44	Renal and urinary disorders	10038359	Nephropathies	10029149	Glomerulonephritis and nephrotic syndrome	10018365	Nephrotic syndrome	10029164	1	222	909	7991445	7992577	39.6012	5.54765	282.688	N	39.4281	5.57225	278.985	N	37.4166	N	5.29961	0.963628	-1.08797	3.01522	N	No Signal (-)	39.3859	5.51749	281.151	Y	1.5135	-2.2696	3.20093	N	2.85502	0.399954	20.3802	N	0.45	0.01	2.47	39.60(5.55,282.69)	39.43(5.57,278.99)	39.43(37.42)	5.30(-1.09)	1.51(-2.27)
18-44	Blood and lymphatic system disorders	10005329	White blood cell disorders	10047954	Neutropenias	10029355	Neutropenia	10029354	1	222	17486	7974868	7992577	2.05438	0.288087	14.65	N	2.04965	0.289967	14.4881	N	0.538685	N	1.03533	0.424573	-1.62491	2.47406	N	No Signal (-)	2.04959	0.287415	14.6158	N	0.602521	-3.18058	2.28995	N	1.51837	0.212922	10.8276	N	0.45	0.01	2.47	2.05(0.29,14.65)	2.05(0.29,14.49)	2.05(0.54)	1.04(-1.62)	0.60(-3.18)
NS	Gastrointestinal disorders	10017947	Gastrointestinal stenosis and obstruction	10018008	Gastric and pyloric stenosis and obstruction	10017752	Obstruction gastric	10029957	1	173	354	19383217	19383745	316.502	44.2084	2265.94	N	314.689	44.4538	2227.69	N	311.817	N	8.29373	0.995371	-1.06222	3.05297	N	No Signal (-)	313.805	43.8317	2246.63	Y	1.5758	-2.2073	3.26322	N	2.981	0.41638	21.3419	N	0.57	0.01	3.16	316.50(44.21,2265.94)	314.69(44.45,2227.69)	314.69(311.82)	8.29(-1.06)	1.58(-2.21)
NS	Eye disorders	10015919	Ocular infections, irritations and inflammations	10021877	Ocular infections, inflammations and associated manifestations	10030045	Ocular hyperaemia	10030041	1	173	15773	19367798	19383745	7.09774	0.994075	50.6781	N	7.06269	1.0004	49.8615	N	5.20819	N	2.82014	0.807907	-1.24413	2.85994	N	No Signal (-)	7.06231	0.989113	50.4252	N	1.22522	-2.55788	2.91265	N	2.33792	0.327437	16.6928	N	0.57	0.01	3.16	7.10(0.99,50.68)	7.06(1.00,49.86)	7.06(5.21)	2.82(-1.24)	1.23(-2.56)
45-64	Eye disorders	10015919	Ocular infections, irritations and inflammations	10021877	Ocular infections, inflammations and associated manifestations	10030045	Ocular hyperaemia	10030041	1	153	8221	12914693	12923068	10.2676	1.43688	73.3692	N	10.2074	1.44682	72.0138	N	8.30964	N	3.35139	0.864298	-1.18935	2.91794	N	No Signal (-)	10.2063	1.42831	72.9312	N	1.3268	-2.4563	3.01422	N	2.50845	0.351042	17.9247	N	0.65	0.02	3.56	10.27(1.44,73.37)	10.21(1.45,72.01)	10.21(8.31)	3.35(-1.19)	1.33(-2.46)
≥65	Nervous system disorders	10029205	Cranial nerve disorders (excl neoplasms)	10011305	Facial cranial nerve disorders	10016054	Oculofacial paralysis	10030069	1	105	1	12011412	12011519	114394	7107.86	1.84107e+06	N	113315	7133.91	1.7999e+06	N	56656.6	N	15.79	0.999961	-1.64876	3.64868	N	No Signal (-)	56658.1	3520.44	911859	Y	1.58491	-2.19819	3.27234	N	2.99989	0.186398	48.2805	N	0.94	0.02	5.14	114394(7107.86,1841071)	113315(7133.91,1799901)	113315(56656.6)	15.79(-1.65)	1.58(-2.20)
≥65	General disorders and administration site conditions	10018065	General system disorders NEC	10018073	Oedema NEC	10030113	Oedema	10030095	1	105	14390	11997023	12011519	7.94005	1.10798	56.9002	N	7.87458	1.11945	55.3923	N	6.00835	N	2.97712	0.82597	-1.23343	2.88537	N	No Signal (-)	7.8741	1.09878	56.4276	N	1.25843	-2.52467	2.94585	N	2.39235	0.333837	17.1441	N	0.94	0.02	5.14	7.94(1.11,56.90)	7.87(1.12,55.39)	7.87(6.01)	2.98(-1.23)	1.26(-2.52)
45-64	General disorders and administration site conditions	10018065	General system disorders NEC	10018073	Oedema NEC	10030113	Oedema peripheral	10030124	1	153	30010	12892904	12923068	2.80798	0.392993	20.0633	N	2.79624	0.396379	19.7259	N	1.15651	N	1.48345	0.55643	-1.49704	2.6099	N	No Signal (-)	2.79618	0.391341	19.979	N	0.806533	-2.97657	2.49396	N	1.749	0.244783	12.4968	N	0.65	0.02	3.56	2.81(0.39,20.06)	2.80(0.40,19.73)	2.80(1.16)	1.48(-1.50)	0.81(-2.98)
NS	Eye disorders	10015919	Ocular neuromuscular disorders	10030061	Ocular nerve and muscle disorders	10030059	Ophthalmoplegia	10030875	1	173	463	19383108	19383745	241.989	33.8226	1731.36	N	240.604	34.0106	1702.13	N	238.1	N	7.90742	0.993956	-1.06231	3.05022	N	No Signal (-)	240.088	33.5568	1717.75	Y	1.57299	-2.21011	3.26042	N	2.97522	0.415842	21.2867	N	0.57	0.01	3.16	241.99(33.82,1731.36)	240.60(34.01,1702.13)	240.60(238.10)	7.91(-1.06)	1.57(-2.21)
45-64	Musculoskeletal and connective tissue disorders	10028395	Joint disorders	10023213	Osteoarthropathies	10057178	Osteoarthritis	10031161	1	153	10669	12912245	12923068	7.91018	1.10701	56.5224	N	7.86531	1.11488	55.4888	N	5.99684	N	2.97539	0.826248	-1.22734	2.87984	N	No Signal (-)	7.86467	1.10064	56.1972	N	1.25808	-2.52502	2.9455	N	2.39177	0.334723	17.0904	N	0.65	0.02	3.56	7.91(1.11,56.52)	7.87(1.11,55.49)	7.87(6.00)	2.98(-1.23)	1.26(-2.53)
≥65	Injury, poisoning and procedural complications	10022117	Overdoses and underdoses NEC	10079159	Overdoses NEC	10076292	Overdose	10033295	1	105	19062	11992351	12011519	5.99165	0.83611	42.9368	N	5.94456	0.845094	41.8152	N	4.1191	N	2.57151	0.773708	-1.28566	2.83307	N	No Signal (-)	5.9443	0.829502	42.5975	N	1.16655	-2.61655	2.85398	N	2.24474	0.313244	16.0861	N	0.94	0.02	5.14	5.99(0.84,42.94)	5.94(0.85,41.82)	5.94(4.12)	2.57(-1.29)	1.17(-2.62)
≥65	Investigations	10022891	Metabolic, nutritional and blood gas investigations	10027432	Blood gas and acid base analyses	10005536	Oxygen saturation decreased	10033318	1	105	15592	11995821	12011519	7.32721	1.02247	52.5082	N	7.26752	1.03316	51.1218	N	5.4118	N	2.86138	0.812342	-1.24705	2.87173	N	No Signal (-)	7.26712	1.01408	52.0776	N	1.23423	-2.54888	2.92165	N	2.35255	0.328285	16.8588	N	0.94	0.02	5.14	7.33(1.02,52.51)	7.27(1.03,51.12)	7.27(5.41)	2.86(-1.25)	1.23(-2.55)
NS	General disorders and administration site conditions	10018065	General system disorders NEC	10018073	Pain and discomfort NEC	10033372	Pain	10033371	1	173	243520	19140051	19383745	0.454321	0.0636336	3.24368	N	0.457457	0.0648008	3.22938	N	0.65164	N	-1.12829	-0.677423	-2.72934	1.37449	N	No Signal (-)	0.457459	0.0640732	3.26609	N	-0.840491	-4.62359	0.846935	N	0.558454	0.0782189	3.98715	N	0.57	0.01	3.16	0.45(0.06,3.24)	0.46(0.06,3.23)	0.46(0.65)	-1.13(-2.73)	-0.84(-4.62)
≥65	General disorders and administration site conditions	10018065	General system disorders NEC	10018073	Pain and discomfort NEC	10033372	Pain	10033371	1	105	88426	11922987	12011519	1.28415	0.179205	9.20199	N	1.28147	0.182184	9.01375	N	0.0622814	N	0.357795	0.161874	-1.89741	2.22115	N	No Signal (-)	1.28147	0.17883	9.18275	N	0.228417	-3.55468	1.91584	N	1.17155	0.163491	8.39511	N	0.94	0.02	5.14	1.28(0.18,9.20)	1.28(0.18,9.01)	1.28(0.06)	0.36(-1.90)	0.23(-3.55)
18-44	General disorders and administration site conditions	10018065	General system disorders NEC	10018073	Pain and discomfort NEC	10033372	Pain	10033371	1	222	77882	7914472	7992577	0.457754	0.064194	3.26415	N	0.460185	0.065106	3.2527	N	0.639446	N	-1.11969	-0.670286	-2.71968	1.37911	N	No Signal (-)	0.460192	0.0645359	3.28153	N	-0.8335	-4.6166	0.853926	N	0.561166	0.0786962	4.00156	N	0.45	0.01	2.47	0.46(0.06,3.26)	0.46(0.07,3.25)	0.46(0.64)	-1.12(-2.72)	-0.83(-4.62)
≥65	Musculoskeletal and connective tissue disorders	10028395	Bone disorders (excl congenital and fractures)	10005959	Bone related signs and symptoms	10006006	Pain in jaw	10033433	1	105	6711	12004702	12011519	17.0363	2.37712	122.095	N	16.885	2.40019	118.784	N	14.9503	N	4.07747	0.916208	-1.14335	2.97577	N	No Signal (-)	16.8826	2.35568	120.994	Y	1.42344	-2.35966	3.11087	N	2.68225	0.374261	19.2231	N	0.94	0.02	5.14	17.04(2.38,122.10)	16.88(2.40,118.78)	16.88(14.95)	4.08(-1.14)	1.42(-2.36)
≥65	Cardiac disorders	10007541	Cardiac disorders, signs and symptoms NEC	10082206	Cardiac signs and symptoms NEC	10007609	Palpitations	10033557	1	105	19876	11991537	12011519	5.74588	0.801815	41.1755	N	5.70111	0.810486	40.1027	N	3.88274	N	2.51118	0.764793	-1.29457	2.82415	N	No Signal (-)	5.70087	0.795534	40.853	N	1.15112	-2.63198	2.83855	N	2.22087	0.309913	15.9149	N	0.94	0.02	5.14	5.75(0.80,41.18)	5.70(0.81,40.10)	5.70(3.88)	2.51(-1.29)	1.15(-2.63)
45-64	Cardiac disorders	10007541	Cardiac disorders, signs and symptoms NEC	10082206	Cardiac signs and symptoms NEC	10007609	Palpitations	10033557	1	153	29405	12893509	12923068	2.86588	0.401097	20.477	N	2.85377	0.404534	20.1318	N	1.20689	N	1.51284	0.564148	-1.48932	2.61762	N	No Signal (-)	2.8537	0.399393	20.39	N	0.818712	-2.96439	2.50614	N	1.76383	0.246858	12.6028	N	0.65	0.02	3.56	2.87(0.40,20.48)	2.85(0.40,20.13)	2.85(1.21)	1.51(-1.49)	0.82(-2.96)
18-44	Gastrointestinal disorders	10017947	Exocrine pancreas conditions	10015674	Acute and chronic pancreatitis	10033646	Pancreatitis	10033645	1	222	6879	7985475	7992577	5.22905	0.73321	37.2921	N	5.21008	0.737015	36.831	N	3.40445	N	2.38114	0.745591	-1.30407	2.79525	N	No Signal (-)	5.20947	0.730465	37.1525	N	1.11621	-2.66689	2.80363	N	2.16776	0.303961	15.4599	N	0.45	0.01	2.47	5.23(0.73,37.29)	5.21(0.74,36.83)	5.21(3.40)	2.38(-1.30)	1.12(-2.67)
45-64	Gastrointestinal disorders	10017947	Exocrine pancreas conditions	10015674	Acute and chronic pancreatitis	10033646	Pancreatitis	10033645	1	153	12344	12910570	12923068	6.83594	0.956686	48.8458	N	6.79804	0.963608	47.9587	N	4.94947	N	2.76502	0.800779	-1.25279	2.85434	N	No Signal (-)	6.79757	0.951316	48.5716	N	1.21288	-2.57022	2.9003	N	2.31799	0.324402	16.5631	N	0.65	0.02	3.56	6.84(0.96,48.85)	6.80(0.96,47.96)	6.80(4.95)	2.77(-1.25)	1.21(-2.57)
45-64	Gastrointestinal disorders	10017947	Exocrine pancreas conditions	10015674	Acute and chronic pancreatitis	10033646	Pancreatitis acute	10033647	1	153	5947	12916967	12923068	14.1962	1.98658	101.446	N	14.1105	1.99996	99.5549	N	12.1849	N	3.81847	0.900567	-1.15317	2.95431	N	No Signal (-)	14.1083	1.97428	100.818	N	1.3937	-2.3894	3.08113	N	2.62752	0.367689	18.7764	N	0.65	0.02	3.56	14.20(1.99,101.45)	14.11(2.00,99.55)	14.11(12.18)	3.82(-1.15)	1.39(-2.39)
18-44	Gastrointestinal disorders	10017947	Exocrine pancreas conditions	10015674	Acute and chronic pancreatitis	10033646	Pancreatitis acute	10033647	1	222	3821	7988533	7992577	9.41753	1.32036	67.1708	N	9.37978	1.32671	66.3149	N	7.48802	N	3.22922	0.853158	-1.19674	2.90306	N	No Signal (-)	9.37759	1.31476	66.8859	N	1.30606	-2.47704	2.99348	N	2.47265	0.346672	17.6362	N	0.45	0.01	2.47	9.42(1.32,67.17)	9.38(1.33,66.31)	9.38(7.49)	3.23(-1.20)	1.31(-2.48)
<18	Nervous system disorders	10029205	Neurological disorders NEC	10029305	Paraesthesias and dysaesthesias	10033788	Paraesthesia	10033775	1	130	2020	2023824	2025975	7.70687	1.07692	55.1535	N	7.65567	1.08595	53.9705	N	5.78921	N	2.93591	0.821456	-1.23522	2.87813	N	No Signal (-)	7.65238	1.0693	54.7635	N	1.24999	-2.53311	2.93741	N	2.37839	0.332344	17.0207	N	0.76	0.02	4.18	7.71(1.08,55.15)	7.66(1.09,53.97)	7.66(5.79)	2.94(-1.24)	1.25(-2.53)
<18	Reproductive system and breast disorders	10038604	Reproductive tract disorders NEC	10038612	Reproductive tract signs and symptoms NEC	10040674	Pelvic pain	10034263	1	130	392	2025452	2025975	39.7459	5.54277	285.009	N	39.4501	5.58467	278.676	N	37.3874	N	5.29838	0.963433	-1.09738	3.02424	N	No Signal (-)	39.3523	5.48788	282.186	Y	1.51344	-2.26966	3.20087	N	2.85491	0.398131	20.4719	N	0.76	0.02	4.18	39.75(5.54,285.01)	39.45(5.58,278.68)	39.45(37.39)	5.30(-1.10)	1.51(-2.27)
18-44	Eye disorders	10015919	Eye disorders NEC	10015917	Ocular disorders NEC	10030032	Periorbital oedema	10034545	1	222	905	7991449	7992577	39.7763	5.57215	283.939	N	39.6024	5.59685	280.22	N	37.5904	N	5.30596	0.963786	-1.08782	3.01539	N	No Signal (-)	39.5598	5.54182	282.394	Y	1.51381	-2.26929	3.20124	N	2.85563	0.400037	20.3846	N	0.45	0.01	2.47	39.78(5.57,283.94)	39.60(5.60,280.22)	39.60(37.59)	5.31(-1.09)	1.51(-2.27)
<18	Eye disorders	10015919	Eye disorders NEC	10015917	Ocular disorders NEC	10030032	Periorbital oedema	10034545	1	130	364	2025480	2025975	42.8039	5.96807	306.996	N	42.4848	6.0131	300.171	N	40.4046	N	5.40501	0.966001	-1.0952	3.0272	N	No Signal (-)	42.3711	5.90773	303.892	Y	1.51842	-2.26468	3.20585	N	2.86478	0.399431	20.5466	N	0.76	0.02	4.18	42.80(5.97,307.00)	42.48(6.01,300.17)	42.48(40.40)	5.41(-1.10)	1.52(-2.26)
18-44	Psychiatric disorders	10037175	Personality disorders and disturbances in behaviour	10034726	Behaviour and socialisation disturbances	10004209	Personality change	10034719	1	222	1952	7990402	7992577	18.4389	2.58456	131.548	N	18.3607	2.59636	129.842	N	16.4108	N	4.19785	0.923081	-1.12732	2.97349	N	No Signal (-)	18.3518	2.57235	130.927	Y	1.43573	-2.34737	3.12315	N	2.70519	0.379182	19.2995	N	0.45	0.01	2.47	18.44(2.58,131.55)	18.36(2.60,129.84)	18.36(16.41)	4.20(-1.13)	1.44(-2.35)
18-44	Psychiatric disorders	10037175	Personality disorders and disturbances in behaviour	10034726	Personality disorders NEC	10034727	Personality disorder	10034721	1	222	565	7991789	7992577	63.7151	8.91988	455.12	N	63.4339	8.95902	449.141	N	61.3454	N	5.98467	0.977255	-1.07569	3.0302	N	No Signal (-)	63.3236	8.86507	452.323	Y	1.5401	-2.243	3.22753	N	2.90815	0.40713	20.773	N	0.45	0.01	2.47	63.72(8.92,455.12)	63.43(8.96,449.14)	63.43(61.35)	5.98(-1.08)	1.54(-2.24)
NS	Respiratory, thoracic and mediastinal disorders	10038738	Upper respiratory tract disorders (excl infections)	10046304	Pharyngeal disorders (excl infections and neoplasms)	10034823	Pharyngeal oedema	10034829	1	173	4447	19379124	19383745	25.1896	3.52738	179.883	N	25.0506	3.54776	176.881	N	23.0906	N	4.64646	0.943186	-1.10917	2.99555	N	No Signal (-)	25.0452	3.50715	178.852	Y	1.47412	-2.30898	3.16155	N	2.77815	0.389033	19.8392	N	0.57	0.01	3.16	25.19(3.53,179.88)	25.05(3.55,176.88)	25.05(23.09)	4.65(-1.11)	1.47(-2.31)
≥65	Respiratory, thoracic and mediastinal disorders	10038738	Upper respiratory tract disorders (excl infections)	10046304	Pharyngeal disorders (excl infections and neoplasms)	10034823	Pharyngeal oedema	10034829	1	105	2675	12008738	12011519	42.7547	5.96437	306.481	N	42.3608	6.02022	298.069	N	40.3783	N	5.40413	0.966	-1.09401	3.02601	N	No Signal (-)	42.3454	5.90727	303.547	Y	1.51838	-2.26472	3.20581	N	2.8647	0.399631	20.5352	N	0.94	0.02	5.14	42.75(5.96,306.48)	42.36(6.02,298.07)	42.36(40.38)	5.40(-1.09)	1.52(-2.26)
<18	Respiratory, thoracic and mediastinal disorders	10038738	Upper respiratory tract disorders (excl infections)	10046304	Pharyngeal disorders (excl infections and neoplasms)	10034823	Pharyngeal oedema	10034829	1	130	388	2025456	2025975	40.1557	5.59978	287.955	N	39.8569	5.6421	281.556	N	37.7918	N	5.31314	0.963799	-1.09706	3.02466	N	No Signal (-)	39.757	5.54416	285.095	Y	1.51415	-2.26895	3.20158	N	2.85631	0.398317	20.4825	N	0.76	0.02	4.18	40.16(5.60,287.96)	39.86(5.64,281.56)	39.86(37.79)	5.31(-1.10)	1.51(-2.27)
45-64	Respiratory, thoracic and mediastinal disorders	10038738	Upper respiratory tract disorders (excl infections)	10046304	Pharyngeal disorders (excl infections and neoplasms)	10034823	Pharyngeal oedema	10034829	1	153	4508	12918406	12923068	18.7298	2.62087	133.851	N	18.6147	2.63823	131.341	N	16.6705	N	4.21807	0.923998	-1.12985	2.97785	N	No Signal (-)	18.6108	2.60421	133	Y	1.4377	-2.3454	3.12513	N	2.70889	0.379056	19.3589	N	0.65	0.02	3.56	18.73(2.62,133.85)	18.61(2.64,131.34)	18.61(16.67)	4.22(-1.13)	1.44(-2.35)
18-44	Eye disorders	10015919	Ocular sensory symptoms NEC	10030064	Ocular sensation disorders	10030063	Photophobia	10034960	1	222	3842	7988512	7992577	9.36603	1.31315	66.8034	N	9.32851	1.31946	65.9523	N	7.43735	N	3.22131	0.852391	-1.1975	2.90229	N	No Signal (-)	9.32635	1.30758	66.5203	N	1.30466	-2.47844	2.99209	N	2.47026	0.346338	17.6192	N	0.45	0.01	2.47	9.37(1.31,66.80)	9.33(1.32,65.95)	9.33(7.44)	3.22(-1.20)	1.30(-2.48)
18-44	Renal and urinary disorders	10038359	Urinary tract signs and symptoms	10046590	Bladder and urethral symptoms	10004995	Pollakiuria	10036018	1	222	3929	7988425	7992577	9.15854	1.28406	65.3231	N	9.12195	1.29025	64.4915	N	7.23329	N	3.18902	0.849219	-1.20066	2.8991	N	No Signal (-)	9.11989	1.27864	65.0474	N	1.29891	-2.48419	2.98633	N	2.46043	0.344961	17.5489	N	0.45	0.01	2.47	9.16(1.28,65.32)	9.12(1.29,64.49)	9.12(7.23)	3.19(-1.20)	1.30(-2.48)
18-44	Pregnancy, puerperium and perinatal conditions	10036585	Placental, amniotic and cavity disorders (excl haemorrhages)	10035129	Amniotic fluid and cavity disorders of pregnancy NEC	10001970	Polyhydramnios	10036079	1	222	507	7991847	7992577	71.0046	9.93841	507.289	N	70.6906	9.98193	500.621	N	68.5739	N	6.14064	0.979565	-1.07379	3.03292	N	No Signal (-)	70.5534	9.87527	504.066	Y	1.54463	-2.23847	3.23206	N	2.9173	0.408331	20.8425	N	0.45	0.01	2.47	71.00(9.94,507.29)	70.69(9.98,500.62)	70.69(68.57)	6.14(-1.07)	1.54(-2.24)
≥65	Eye disorders	10015919	Anterior eye structural change, deposit and degeneration	10002693	Lens structural change, deposit and degeneration (excl cataracts)	10024210	Posterior capsule opacification	10036346	1	105	84	12011329	12011519	1361.83	187.86	9872.15	N	1348.99	189.557	9600.13	N	1331.15	N	10.3806	0.998895	-1.08374	3.08153	N	No Signal (-)	1333.13	183.901	9664.12	Y	1.5828	-2.2003	3.27023	N	2.99551	0.41322	21.715	N	0.94	0.02	5.14	1361.83(187.86,9872.15)	1348.99(189.56,9600.13)	1348.99(1331.15)	10.38(-1.08)	1.58(-2.20)
NS	Pregnancy, puerperium and perinatal conditions	10036585	Neonatal and perinatal conditions	10028920	Gestational age and weight conditions	10018208	Premature baby	10036590	1	173	18850	19364721	19383745	5.93819	0.831682	42.3985	N	5.90981	0.837111	41.7218	N	4.08277	N	2.56305	0.773246	-1.27877	2.82526	N	No Signal (-)	5.90955	0.827671	42.194	N	1.16441	-2.61869	2.85184	N	2.24142	0.313926	16.0037	N	0.57	0.01	3.16	5.94(0.83,42.40)	5.91(0.84,41.72)	5.91(4.08)	2.56(-1.28)	1.16(-2.62)
18-44	Pregnancy, puerperium and perinatal conditions	10036585	Maternal complications of labour and delivery	10026906	Labour onset and length abnormalities	10000192	Premature rupture of membranes	10036603	1	222	1554	7990800	7992577	23.1625	3.24624	165.269	N	23.0632	3.2609	163.117	N	21.0971	N	4.52663	0.938419	-1.11225	2.98909	N	No Signal (-)	23.049	3.23032	164.459	Y	1.46491	-2.31819	3.15234	N	2.76047	0.386881	19.6965	N	0.45	0.01	2.47	23.16(3.25,165.27)	23.06(3.26,163.12)	23.06(21.10)	4.53(-1.11)	1.46(-2.32)
18-44	Investigations	10022891	Haematology investigations (incl blood groups)	10018851	Coagulation and bleeding analyses	10009728	Prothrombin time shortened	10037070	1	222	242	7992112	7992577	148.762	20.7782	1065.07	N	148.1	20.8683	1051.05	N	145.51	N	7.20452	0.990168	-1.06751	3.04784	N	No Signal (-)	147.494	20.6011	1055.99	Y	1.56553	-2.21757	3.25296	N	2.95986	0.413415	21.1913	N	0.45	0.01	2.47	148.76(20.78,1065.07)	148.10(20.87,1051.05)	148.10(145.51)	7.20(-1.07)	1.57(-2.22)
18-44	Respiratory, thoracic and mediastinal disorders	10038738	Lower respiratory tract disorders (excl obstruction and infection)	10024967	Pulmonary oedemas	10037424	Pulmonary oedema	10037423	1	222	5327	7987027	7992577	6.75382	0.946973	48.1683	N	6.72802	0.951701	47.5635	N	4.87899	N	2.74995	0.799181	-1.25057	2.84893	N	No Signal (-)	6.72694	0.943204	47.9766	N	1.20944	-2.57366	2.89686	N	2.31247	0.324239	16.4926	N	0.45	0.01	2.47	6.75(0.95,48.17)	6.73(0.95,47.56)	6.73(4.88)	2.75(-1.25)	1.21(-2.57)
18-44	Infections and infestations	10021881	Infections - pathogen unspecified	10021879	Urinary tract infections	10046577	Pyelonephritis acute	10037597	1	222	288	7992066	7992577	125.001	17.4706	894.374	N	124.445	17.5465	882.599	N	122.034	N	6.9544	0.988322	-1.06804	3.04468	N	No Signal (-)	124.018	17.3332	887.339	Y	1.56188	-2.22122	3.24931	N	2.95239	0.412637	21.1241	N	0.45	0.01	2.47	125.00(17.47,894.37)	124.44(17.55,882.60)	124.44(122.03)	6.95(-1.07)	1.56(-2.22)
≥65	Skin and subcutaneous tissue disorders	10040785	Epidermal and dermal conditions	10014982	Rashes, eruptions and exanthems NEC	10052566	Rash	10037844	1	105	78316	11933097	12011519	1.45115	0.20251	10.3987	N	1.4469	0.205703	10.1774	N	0.138936	N	0.532957	0.236448	-1.82284	2.29573	N	No Signal (-)	1.44689	0.201915	10.3682	N	0.332623	-3.45048	2.02005	N	1.2593	0.175737	9.02394	N	0.94	0.02	5.14	1.45(0.20,10.40)	1.45(0.21,10.18)	1.45(0.14)	0.53(-1.82)	0.33(-3.45)
<18	Skin and subcutaneous tissue disorders	10040785	Epidermal and dermal conditions	10014982	Rashes, eruptions and exanthems NEC	10052566	Rash	10037844	1	130	17874	2007970	2025975	0.864156	0.120805	6.1816	N	0.865193	0.12278	6.09675	N	0.0211903	N	-0.208894	-0.114159	-2.16995	1.94163	N	No Signal (-)	0.8652	0.120951	6.18907	N	-0.142567	-3.92567	1.54486	N	0.905906	0.126641	6.48025	N	0.76	0.02	4.18	0.86(0.12,6.18)	0.87(0.12,6.10)	0.87(0.02)	-0.21(-2.17)	-0.14(-3.93)
18-44	Skin and subcutaneous tissue disorders	10040785	Epidermal and dermal conditions	10014982	Rashes, eruptions and exanthems NEC	10052566	Rash erythematous	10037855	1	222	6767	7985587	7992577	5.31567	0.745354	37.9099	N	5.29631	0.749211	37.4406	N	3.48756	N	2.40482	0.749393	-1.30027	2.79906	N	No Signal (-)	5.29568	0.742552	37.7674	N	1.12274	-2.66036	2.81016	N	2.1776	0.305339	15.53	N	0.45	0.01	2.47	5.32(0.75,37.91)	5.30(0.75,37.44)	5.30(3.49)	2.40(-1.30)	1.12(-2.66)
NS	Skin and subcutaneous tissue disorders	10040785	Epidermal and dermal conditions	10014982	Rashes, eruptions and exanthems NEC	10052566	Rash maculo-papular	10037868	1	173	2993	19380578	19383745	37.4295	5.24081	267.319	N	37.2201	5.27069	262.838	N	35.2407	N	5.21754	0.961508	-1.09107	3.01409	N	No Signal (-)	37.208	5.2098	265.737	Y	1.50943	-2.27367	3.19685	N	2.84697	0.398628	20.3329	N	0.57	0.01	3.16	37.43(5.24,267.32)	37.22(5.27,262.84)	37.22(35.24)	5.22(-1.09)	1.51(-2.27)
18-44	Skin and subcutaneous tissue disorders	10040785	Epidermal and dermal conditions	10014982	Rashes, eruptions and exanthems NEC	10052566	Rash pruritic	10037884	1	222	6675	7985679	7992577	5.38899	0.755634	38.4329	N	5.36931	0.759536	37.9567	N	3.55799	N	2.42456	0.752523	-1.29715	2.80219	N	No Signal (-)	5.36866	0.752783	38.2879	N	1.12812	-2.65498	2.81555	N	2.18574	0.30648	15.5881	N	0.45	0.01	2.47	5.39(0.76,38.43)	5.37(0.76,37.96)	5.37(3.56)	2.42(-1.30)	1.13(-2.65)
18-44	Gastrointestinal disorders	10017947	Gastrointestinal haemorrhages NEC	10017959	Intestinal haemorrhages	10022653	Rectal haemorrhage	10038063	1	222	4917	7987437	7992577	7.31736	1.02597	52.1883	N	7.28903	1.03104	51.5303	N	5.42846	N	2.86547	0.813677	-1.2361	2.86346	N	No Signal (-)	7.28775	1.02182	51.9771	N	1.23511	-2.54799	2.92253	N	2.35399	0.330054	16.7889	N	0.45	0.01	2.47	7.32(1.03,52.19)	7.29(1.03,51.53)	7.29(5.43)	2.87(-1.24)	1.24(-2.55)
≥65	Gastrointestinal disorders	10017947	Gastrointestinal haemorrhages NEC	10017959	Intestinal haemorrhages	10022653	Rectal haemorrhage	10038063	1	105	14723	11996690	12011519	7.76025	1.08289	55.6116	N	7.69648	1.09413	54.1394	N	5.83316	N	2.94411	0.822182	-1.23721	2.88158	N	No Signal (-)	7.69602	1.07393	55.1513	N	1.25168	-2.53142	2.93911	N	2.38119	0.33228	17.0641	N	0.94	0.02	5.14	7.76(1.08,55.61)	7.70(1.09,54.14)	7.70(5.83)	2.94(-1.24)	1.25(-2.53)
18-44	Infections and infestations	10021881	Infections - pathogen unspecified	10021879	Urinary tract infections	10046577	Renal abscess	10038351	1	222	138	7992216	7992577	260.877	36.3271	1873.44	N	259.711	36.4837	1848.77	N	255.865	N	8.01039	0.99435	-1.06947	3.05817	N	No Signal (-)	257.85	35.9057	1851.7	Y	1.57382	-2.20929	3.26124	N	2.97691	0.414536	21.3781	N	0.45	0.01	2.47	260.88(36.33,1873.44)	259.71(36.48,1848.77)	259.71(255.87)	8.01(-1.07)	1.57(-2.21)
45-64	Renal and urinary disorders	10038359	Renal disorders (excl nephropathies)	10038430	Renal failure and impairment	10038443	Renal failure	10038435	1	153	31669	12891245	12923068	2.66054	0.372358	19.0098	N	2.64975	0.375615	18.6925	N	1.02964	N	1.40583	0.535474	-1.51799	2.58894	N	No Signal (-)	2.6497	0.370842	18.9324	N	0.773654	-3.00945	2.46108	N	1.70959	0.239268	12.2152	N	0.65	0.02	3.56	2.66(0.37,19.01)	2.65(0.38,18.69)	2.65(1.03)	1.41(-1.52)	0.77(-3.01)
<18	Renal and urinary disorders	10038359	Nephropathies	10029149	Nephropathies and tubular disorders NEC	10029150	Renal tubular disorder	10038537	1	130	359	2025485	2025975	43.4001	6.05098	311.284	N	43.0765	6.09662	304.363	N	40.9928	N	5.42491	0.96646	-1.09482	3.02774	N	No Signal (-)	42.9596	5.98956	308.124	Y	1.51931	-2.26379	3.20674	N	2.86655	0.399663	20.5601	N	0.76	0.02	4.18	43.40(6.05,311.28)	43.08(6.10,304.36)	43.08(40.99)	5.42(-1.09)	1.52(-2.26)
NS	Respiratory, thoracic and mediastinal disorders	10038738	Respiratory disorders NEC	10038716	Breathing abnormalities	10006334	Respiratory arrest	10038669	1	173	3921	19379650	19383745	28.5695	4.00056	204.026	N	28.4111	4.02357	200.615	N	26.4449	N	4.82803	0.949787	-1.10263	3.00221	N	No Signal (-)	28.4041	3.9774	202.844	Y	1.4868	-2.29631	3.17422	N	2.80266	0.392453	20.0148	N	0.57	0.01	3.16	28.57(4.00,204.03)	28.41(4.02,200.62)	28.41(26.44)	4.83(-1.10)	1.49(-2.30)
≥65	Respiratory, thoracic and mediastinal disorders	10038738	Respiratory disorders NEC	10038716	Respiratory failures (excl neonatal)	10052549	Respiratory failure	10038695	1	105	22506	11988907	12011519	5.07332	0.707966	36.3556	N	5.03489	0.715778	35.4162	N	3.23943	N	2.33191	0.73636	-1.32299	2.79571	N	No Signal (-)	5.03471	0.702578	36.079	N	1.10238	-2.68072	2.78981	N	2.14709	0.299619	15.3861	N	0.94	0.02	5.14	5.07(0.71,36.36)	5.03(0.72,35.42)	5.03(3.24)	2.33(-1.32)	1.10(-2.68)
NS	Gastrointestinal disorders	10017947	Gastrointestinal signs and symptoms	10018012	Nausea and vomiting symptoms	10028817	Retching	10038776	1	173	5918	19377653	19383745	18.9269	2.65054	135.153	N	18.8239	2.66606	132.907	N	16.8793	N	4.23426	0.924882	-1.12736	2.97713	N	No Signal (-)	18.8209	2.63569	134.396	Y	1.43927	-2.34384	3.12669	N	2.71183	0.379766	19.3646	N	0.57	0.01	3.16	18.93(2.65,135.15)	18.82(2.67,132.91)	18.82(16.88)	4.23(-1.13)	1.44(-2.34)
≥65	Respiratory, thoracic and mediastinal disorders	10038738	Respiratory tract signs and symptoms	10079101	Upper respiratory tract signs and symptoms	10046313	Rhinorrhoea	10039101	1	105	13938	11997475	12011519	8.19785	1.14395	58.7478	N	8.12995	1.15575	57.1888	N	6.25977	N	3.02316	0.831128	-1.22828	2.89053	N	No Signal (-)	8.12944	1.13441	58.2575	N	1.26764	-2.51546	2.95506	N	2.40767	0.335973	17.2539	N	0.94	0.02	5.14	8.20(1.14,58.75)	8.13(1.16,57.19)	8.13(6.26)	3.02(-1.23)	1.27(-2.52)
45-64	Gastrointestinal disorders	10017947	Salivary gland conditions	10039404	Oral dryness and saliva altered	10030975	Salivary hypersecretion	10039424	1	153	2060	12920854	12923068	40.9952	5.73498	293.044	N	40.7354	5.77187	287.494	N	38.7474	N	5.34753	0.964754	-1.08963	3.01914	N	No Signal (-)	40.7162	5.69596	291.05	Y	1.51578	-2.26732	3.20321	N	2.85954	0.400033	20.4407	N	0.65	0.02	3.56	41.00(5.73,293.04)	40.74(5.77,287.49)	40.74(38.75)	5.35(-1.09)	1.52(-2.27)
18-44	Infections and infestations	10021881	Infections - pathogen unspecified	10021879	Female reproductive tract infections	10038586	Salpingitis	10039453	1	222	152	7992202	7992577	236.848	33.0026	1699.77	N	235.79	33.145	1677.39	N	232.271	N	7.87194	0.993787	-1.06873	3.0563	N	No Signal (-)	234.256	32.6414	1681.17	Y	1.5727	-2.2104	3.26012	N	2.9746	0.414484	21.3477	N	0.45	0.01	2.47	236.85(33.00,1699.77)	235.79(33.15,1677.39)	235.79(232.27)	7.87(-1.07)	1.57(-2.21)
18-44	Nervous system disorders	10029205	Spinal cord and nerve root disorders	10041543	Lumbar spinal cord and nerve root disorders	10052772	Sciatica	10039674	1	222	1334	7991020	7992577	26.9832	3.78132	192.55	N	26.8667	3.79829	190.038	N	24.8894	N	4.74671	0.946968	-1.10392	2.99785	N	No Signal (-)	26.8473	3.76227	191.58	Y	1.4813	-2.3018	3.16873	N	2.79201	0.391261	19.9236	N	0.45	0.01	2.47	26.98(3.78,192.55)	26.87(3.80,190.04)	26.87(24.89)	4.75(-1.10)	1.48(-2.30)
45-64	Injury, poisoning and procedural complications	10022117	Injuries NEC	10022114	Skin injuries NEC	10027699	Scratch	10039737	1	153	2123	12920791	12923068	39.7784	5.56485	284.343	N	39.5266	5.60067	278.959	N	37.5404	N	5.30409	0.96369	-1.09066	3.01804	N	No Signal (-)	39.5085	5.52709	282.413	Y	1.51372	-2.26938	3.20115	N	2.85545	0.399467	20.4112	N	0.65	0.02	3.56	39.78(5.56,284.34)	39.53(5.60,278.96)	39.53(37.54)	5.30(-1.09)	1.51(-2.27)
≥65	General disorders and administration site conditions	10018065	General system disorders NEC	10018073	General signs and symptoms NEC	10018072	Screaming	10039740	1	105	814	12010599	12011519	140.524	19.5871	1008.17	N	139.208	19.7672	980.351	N	137.056	N	7.11934	0.989551	-1.07218	3.05129	N	No Signal (-)	139.038	19.38	997.506	Y	1.56436	-2.21874	3.25178	N	2.95746	0.412228	21.2178	N	0.94	0.02	5.14	140.52(19.59,1008.17)	139.21(19.77,980.35)	139.21(137.06)	7.12(-1.07)	1.56(-2.22)
18-44	Nervous system disorders	10029205	Seizures (incl subtypes)	10039911	Seizures and seizure disorders NEC	10039912	Seizure	10039906	1	222	32350	7960004	7992577	1.10837	0.155432	7.90372	N	1.10789	0.156739	7.83096	N	0.0105485	N	0.147807	0.0689245	-1.9805	2.11835	N	No Signal (-)	1.10788	0.155363	7.90023	N	0.0968366	-3.68626	1.78426	N	1.06943	0.14997	7.62599	N	0.45	0.01	2.47	1.11(0.16,7.90)	1.11(0.16,7.83)	1.11(0.01)	0.15(-1.98)	0.10(-3.69)
18-44	General disorders and administration site conditions	10018065	General system disorders NEC	10018073	Feelings and sensations NEC	10068759	Sense of oppression	10040007	1	222	176	7992178	7992577	204.55	28.5271	1466.7	N	203.637	28.6504	1447.38	N	200.507	N	7.66172	0.992821	-1.06793	3.05357	N	No Signal (-)	202.492	28.2402	1451.95	Y	1.57078	-2.21232	3.25821	N	2.97066	0.414296	21.3007	N	0.45	0.01	2.47	204.55(28.53,1466.70)	203.64(28.65,1447.38)	203.64(200.51)	7.66(-1.07)	1.57(-2.21)
45-64	Immune system disorders	10021428	Allergic conditions	10001708	Allergic conditions NEC	10027654	Serum sickness	10040400	1	153	499	12922415	12923068	169.259	23.6433	1211.7	N	168.166	23.7922	1188.62	N	165.846	N	7.39087	0.991357	-1.06609	3.0488	N	No Signal (-)	167.832	23.4439	1201.49	Y	1.56787	-2.21523	3.2553	N	2.96467	0.414126	21.2237	N	0.65	0.02	3.56	169.26(23.64,1211.70)	168.17(23.79,1188.62)	168.17(165.85)	7.39(-1.07)	1.57(-2.22)
45-64	Reproductive system and breast disorders	10038604	Sexual function and fertility disorders	10013356	Sexual function and fertility disorders NEC	10013357	Sexual dysfunction	10040477	1	153	1632	12921282	12923068	51.7481	7.23835	369.955	N	51.4185	7.28466	362.936	N	49.4139	N	5.68335	0.971999	-1.08264	3.02664	N	No Signal (-)	51.3876	7.18794	367.378	Y	1.52988	-2.25322	3.2173	N	2.88761	0.40391	20.644	N	0.65	0.02	3.56	51.75(7.24,369.95)	51.42(7.28,362.94)	51.42(49.41)	5.68(-1.08)	1.53(-2.25)
NS	Vascular disorders	10047065	Decreased and nonspecific blood pressure disorders and shock	10011954	Circulatory collapse and shock	10009193	Shock	10040560	1	173	3901	19379670	19383745	28.716	4.02107	205.072	N	28.5567	4.04419	201.644	N	26.5903	N	4.8354	0.950039	-1.10239	3.00246	N	No Signal (-)	28.5497	3.99778	203.884	Y	1.48728	-2.29582	3.17471	N	2.8036	0.392585	20.0216	N	0.57	0.01	3.16	28.72(4.02,205.07)	28.56(4.04,201.64)	28.56(26.59)	4.84(-1.10)	1.49(-2.30)
≥65	Vascular disorders	10047065	Decreased and nonspecific blood pressure disorders and shock	10011954	Circulatory collapse and shock	10009193	Shock	10040560	1	105	5866	12005547	12011519	19.4917	2.71968	139.696	N	19.3173	2.74588	135.898	N	17.3746	N	4.27159	0.926491	-1.13311	2.98609	N	No Signal (-)	19.3142	2.6949	138.423	Y	1.44281	-2.34029	3.13024	N	2.7185	0.379311	19.4833	N	0.94	0.02	5.14	19.49(2.72,139.70)	19.32(2.75,135.90)	19.32(17.37)	4.27(-1.13)	1.44(-2.34)
45-64	Vascular disorders	10047065	Decreased and nonspecific blood pressure disorders and shock	10011954	Circulatory collapse and shock	10009193	Shock	10040560	1	153	5241	12917673	12923068	16.1094	2.25426	115.121	N	16.0113	2.26932	112.968	N	14.0767	N	4.00076	0.912015	-1.14177	2.9658	N	No Signal (-)	16.0084	2.24013	114.399	Y	1.41512	-2.36798	3.10255	N	2.66682	0.37318	19.0577	N	0.65	0.02	3.56	16.11(2.25,115.12)	16.01(2.27,112.97)	16.01(14.08)	4.00(-1.14)	1.42(-2.37)
<18	Infections and infestations	10021881	Infections - pathogen unspecified	10021879	Upper respiratory tract infections	10046309	Sinusitis	10040753	1	130	1806	2024038	2025975	8.621	1.20459	61.6989	N	8.56282	1.21456	60.3692	N	6.68187	N	3.09738	0.839341	-1.21745	2.89614	N	No Signal (-)	8.55864	1.19587	61.2526	N	1.28199	-2.50111	2.96942	N	2.43174	0.33978	17.4035	N	0.76	0.02	4.18	8.62(1.20,61.70)	8.56(1.21,60.37)	8.56(6.68)	3.10(-1.22)	1.28(-2.50)
45-64	Skin and subcutaneous tissue disorders	10040785	Epidermal and dermal conditions	10014982	Dermal and epidermal conditions NEC	10012424	Skin lesion	10040882	1	153	6330	12916584	12923068	13.3368	1.86634	95.3046	N	13.2567	1.87897	93.5303	N	11.3359	N	3.72844	0.894394	-1.15933	2.94811	N	No Signal (-)	13.2548	1.85486	94.7183	N	1.38221	-2.40089	3.06964	N	2.60668	0.364776	18.6273	N	0.65	0.02	3.56	13.34(1.87,95.30)	13.26(1.88,93.53)	13.26(11.34)	3.73(-1.16)	1.38(-2.40)
NS	Respiratory, thoracic and mediastinal disorders	10038738	Respiratory tract signs and symptoms	10079101	Upper respiratory tract signs and symptoms	10046313	Sneezing	10041232	1	173	6465	19377106	19383745	17.325	2.42625	123.713	N	17.2312	2.44052	121.661	N	15.292	N	4.10674	0.918135	-1.13408	2.97035	N	No Signal (-)	17.2287	2.41276	123.025	Y	1.42652	-2.35659	3.11394	N	2.68797	0.37643	19.1939	N	0.57	0.01	3.16	17.33(2.43,123.71)	17.23(2.44,121.66)	17.23(15.29)	4.11(-1.13)	1.43(-2.36)
<18	Respiratory, thoracic and mediastinal disorders	10038738	Respiratory tract signs and symptoms	10079101	Upper respiratory tract signs and symptoms	10046313	Sneezing	10041232	1	130	638	2025206	2025975	24.4177	3.40844	174.926	N	24.239	3.43465	171.059	N	22.2524	N	4.59709	0.941062	-1.11777	2.9999	N	No Signal (-)	24.2026	3.37841	173.385	Y	1.47041	-2.31269	3.15784	N	2.77102	0.386803	19.8513	N	0.76	0.02	4.18	24.42(3.41,174.93)	24.24(3.43,171.06)	24.24(22.25)	4.60(-1.12)	1.47(-2.31)
NS	Respiratory, thoracic and mediastinal disorders	10038738	Respiratory tract signs and symptoms	10079101	Upper respiratory tract signs and symptoms	10046313	Snoring	10041235	1	173	1148	19382423	19383745	97.5933	13.6577	697.37	N	97.0382	13.7342	685.618	N	94.9714	N	6.59924	0.985099	-1.06857	3.03877	N	No Signal (-)	96.9546	13.5683	692.806	Y	1.55551	-2.2276	3.24293	N	2.93937	0.411349	21.0038	N	0.57	0.01	3.16	97.59(13.66,697.37)	97.04(13.73,685.62)	97.04(94.97)	6.60(-1.07)	1.56(-2.23)
45-64	Respiratory, thoracic and mediastinal disorders	10038738	Respiratory tract signs and symptoms	10079101	Upper respiratory tract signs and symptoms	10046313	Snoring	10041235	1	153	853	12922061	12923068	99.0128	13.842	708.244	N	98.3763	13.9297	694.768	N	96.28	N	6.61857	0.985281	-1.07049	3.04105	N	No Signal (-)	98.2623	13.7371	702.876	Y	1.55589	-2.22721	3.24332	N	2.94016	0.411035	21.0311	N	0.65	0.02	3.56	99.01(13.84,708.24)	98.38(13.93,694.77)	98.38(96.28)	6.62(-1.07)	1.56(-2.23)
<18	Nervous system disorders	10029205	Neurological disorders NEC	10029305	Disturbances in consciousness NEC	10013509	Somnolence	10041349	1	130	10567	2015277	2025975	1.46703	0.205076	10.4946	N	1.46347	0.207673	10.313	N	0.147532	N	0.549347	0.244164	-1.8117	2.30003	N	No Signal (-)	1.46342	0.204571	10.4688	N	0.342111	-3.44099	2.02954	N	1.26761	0.177199	9.06799	N	0.76	0.02	4.18	1.47(0.21,10.49)	1.46(0.21,10.31)	1.46(0.15)	0.55(-1.81)	0.34(-3.44)
45-64	Neoplasms benign, malignant and unspecified (incl cysts and polyps)	10029104	Miscellaneous and site unspecified neoplasms malignant and unspecified	10027655	Neoplasms malignant site unspecified NEC	10029105	Squamous cell carcinoma	10041823	1	153	2011	12920903	12923068	41.9942	5.87468	300.189	N	41.728	5.91244	294.502	N	39.7384	N	5.38224	0.965581	-1.08882	3.01999	N	No Signal (-)	41.7078	5.83461	298.141	Y	1.51739	-2.26571	3.20482	N	2.86272	0.400474	20.4637	N	0.65	0.02	3.56	41.99(5.87,300.19)	41.73(5.91,294.50)	41.73(39.74)	5.38(-1.09)	1.52(-2.27)
18-44	General disorders and administration site conditions	10018065	Fatal outcomes	10053172	Death and sudden death	10011907	Sudden death	10042434	1	222	1412	7990942	7992577	25.4924	3.57254	181.904	N	25.3825	3.58861	179.533	N	23.4095	N	4.66478	0.943932	-1.10687	2.99473	N	No Signal (-)	25.3653	3.55473	180.998	Y	1.47547	-2.30763	3.1629	N	2.78074	0.389698	19.8424	N	0.45	0.01	2.47	25.49(3.57,181.90)	25.38(3.59,179.53)	25.38(23.41)	4.66(-1.11)	1.48(-2.31)
NS	Respiratory, thoracic and mediastinal disorders	10038738	Respiratory tract signs and symptoms	10079101	Respiratory signs and symptoms NEC	10027698	Suffocation feeling	10042444	1	173	639	19382932	19383745	175.337	24.5208	1253.75	N	174.335	24.6575	1232.59	N	172.077	N	7.44347	0.991675	-1.06339	3.04674	N	No Signal (-)	174.064	24.3428	1244.65	Y	1.56848	-2.21462	3.25591	N	2.96592	0.414784	21.2079	N	0.57	0.01	3.16	175.34(24.52,1253.75)	174.33(24.66,1232.59)	174.33(172.08)	7.44(-1.06)	1.57(-2.21)
<18	Psychiatric disorders	10037175	Suicidal and self-injurious behaviours NEC	10042460	Suicidal and self-injurious behaviour	10042459	Suicide attempt	10042464	1	130	5640	2020204	2025975	2.75532	0.385135	19.7121	N	2.74193	0.389061	19.3238	N	1.10953	N	1.45503	0.548357	-1.50768	2.60439	N	No Signal (-)	2.74162	0.383219	19.614	N	0.79461	-2.98849	2.48204	N	1.73461	0.242461	12.4097	N	0.76	0.02	4.18	2.76(0.39,19.71)	2.74(0.39,19.32)	2.74(1.11)	1.46(-1.51)	0.79(-2.99)
≥65	General disorders and administration site conditions	10018065	General system disorders NEC	10018073	General signs and symptoms NEC	10018072	Swelling face	10042682	1	105	11125	12000288	12011519	10.2731	1.43352	73.621	N	10.1856	1.44796	71.6505	N	8.29075	N	3.34835	0.86365	-1.19579	2.92309	N	No Signal (-)	10.1848	1.4212	72.9881	N	1.3263	-2.4568	3.01372	N	2.50758	0.34991	17.9703	N	0.94	0.02	5.14	10.27(1.43,73.62)	10.19(1.45,71.65)	10.19(8.29)	3.35(-1.20)	1.33(-2.46)
<18	Gastrointestinal disorders	10017947	Tongue conditions	10043946	Tongue signs and symptoms	10043985	Swollen tongue	10042727	1	130	615	2025229	2025975	25.3312	3.53575	181.48	N	25.1455	3.5629	177.466	N	23.1546	N	4.64998	0.943139	-1.11582	3.00209	N	No Signal (-)	25.1063	3.50435	179.869	Y	1.47438	-2.30872	3.16181	N	2.77865	0.387846	19.9071	N	0.76	0.02	4.18	25.33(3.54,181.48)	25.15(3.56,177.47)	25.15(23.15)	4.65(-1.12)	1.47(-2.31)
18-44	Nervous system disorders	10029205	Neurological disorders NEC	10029305	Disturbances in consciousness NEC	10013509	Syncope	10042772	1	222	13414	7978940	7992577	2.67938	0.375725	19.1072	N	2.67185	0.377984	18.8864	N	1.0478	N	1.41777	0.539523	-1.50999	2.58904	N	No Signal (-)	2.67172	0.374651	19.0526	N	0.778778	-3.00432	2.4662	N	1.71568	0.240587	12.2349	N	0.45	0.01	2.47	2.68(0.38,19.11)	2.67(0.38,18.89)	2.67(1.05)	1.42(-1.51)	0.78(-3.00)
NS	Nervous system disorders	10029205	Neurological disorders NEC	10029305	Disturbances in consciousness NEC	10013509	Syncope	10042772	1	173	23049	19360522	19383745	4.85533	0.680028	34.6666	N	4.83317	0.684615	34.1208	N	3.04356	N	2.27292	0.72725	-1.32474	2.77924	N	No Signal (-)	4.83301	0.676901	34.5072	N	1.08536	-2.69774	2.77279	N	2.12191	0.29719	15.1502	N	0.57	0.01	3.16	4.86(0.68,34.67)	4.83(0.68,34.12)	4.83(3.04)	2.27(-1.32)	1.09(-2.70)
≥65	Nervous system disorders	10029205	Neurological disorders NEC	10029305	Disturbances in consciousness NEC	10013509	Syncope	10042772	1	105	30566	11980847	12011519	3.73301	0.520936	26.7507	N	3.70723	0.52704	26.0769	N	1.98195	N	1.89031	0.652557	-1.40677	2.71188	N	No Signal (-)	3.70714	0.517326	26.5653	N	0.962501	-2.8206	2.64993	N	1.94869	0.271936	13.9642	N	0.94	0.02	5.14	3.73(0.52,26.75)	3.71(0.53,26.08)	3.71(1.98)	1.89(-1.41)	0.96(-2.82)
18-44	Cardiac disorders	10007541	Cardiac arrhythmias	10007521	Rate and rhythm disorders NEC	10037908	Tachycardia	10043071	1	222	20335	7972019	7992577	1.76592	0.247638	12.5929	N	1.76249	0.249344	12.4581	N	0.330692	N	0.817581	0.349268	-1.7002	2.39873	N	No Signal (-)	1.76245	0.247152	12.5681	N	0.490872	-3.29223	2.1783	N	1.40529	0.197067	10.0212	N	0.45	0.01	2.47	1.77(0.25,12.59)	1.76(0.25,12.46)	1.76(0.33)	0.82(-1.70)	0.49(-3.29)
≥65	Cardiac disorders	10007541	Cardiac arrhythmias	10007521	Rate and rhythm disorders NEC	10037908	Tachycardia	10043071	1	105	15255	11996158	12011519	7.48929	1.04509	53.6697	N	7.42807	1.05598	52.2512	N	5.5694	N	2.89291	0.81615	-1.24324	2.87554	N	No Signal (-)	7.42765	1.03648	53.228	N	1.24097	-2.54213	2.9284	N	2.36357	0.329823	16.9378	N	0.94	0.02	5.14	7.49(1.05,53.67)	7.43(1.06,52.25)	7.43(5.57)	2.89(-1.24)	1.24(-2.54)
NS	Cardiac disorders	10007541	Cardiac arrhythmias	10007521	Rate and rhythm disorders NEC	10037908	Tachycardia	10043071	1	173	17613	19365958	19383745	6.35564	0.890147	45.3793	N	6.32486	0.8959	44.6522	N	4.48679	N	2.66097	0.78708	-1.26494	2.8391	N	No Signal (-)	6.32456	0.885794	45.1573	N	1.18855	-2.59455	2.87598	N	2.27924	0.319222	16.2738	N	0.57	0.01	3.16	6.36(0.89,45.38)	6.32(0.90,44.65)	6.32(4.49)	2.66(-1.26)	1.19(-2.59)
NS	Musculoskeletal and connective tissue disorders	10028395	Tendon, ligament and cartilage disorders	10043237	Tendon disorders	10043234	Tenosynovitis	10043261	1	173	748	19382823	19383745	149.785	20.9521	1070.8	N	148.93	21.069	1052.74	N	146.746	N	7.21658	0.990264	-1.06434	3.04487	N	No Signal (-)	148.733	20.8049	1063.28	Y	1.56569	-2.21741	3.25312	N	2.96019	0.414075	21.1622	N	0.57	0.01	3.16	149.79(20.95,1070.80)	148.93(21.07,1052.74)	148.93(146.75)	7.22(-1.06)	1.57(-2.22)
≥65	Respiratory, thoracic and mediastinal disorders	10038738	Respiratory tract signs and symptoms	10079101	Upper respiratory tract signs and symptoms	10046313	Throat irritation	10043521	1	105	8063	12003350	12011519	14.1781	1.97835	101.609	N	14.0537	1.99777	98.8637	N	12.1315	N	3.81271	0.899905	-1.1596	2.95941	N	No Signal (-)	14.0521	1.96078	100.706	N	1.39299	-2.39011	3.08041	N	2.62622	0.366452	18.8211	N	0.94	0.02	5.14	14.18(1.98,101.61)	14.05(2.00,98.86)	14.05(12.13)	3.81(-1.16)	1.39(-2.39)
18-44	Respiratory, thoracic and mediastinal disorders	10038738	Respiratory tract signs and symptoms	10079101	Upper respiratory tract signs and symptoms	10046313	Throat irritation	10043521	1	222	6236	7986118	7992577	5.76868	0.808865	41.1412	N	5.7473	0.812997	40.6292	N	3.92373	N	2.52269	0.767553	-1.28214	2.81724	N	No Signal (-)	5.74654	0.80576	40.9833	N	1.1541	-2.629	2.84153	N	2.22546	0.312047	15.8716	N	0.45	0.01	2.47	5.77(0.81,41.14)	5.75(0.81,40.63)	5.75(3.92)	2.52(-1.28)	1.15(-2.63)
45-64	Respiratory, thoracic and mediastinal disorders	10038738	Respiratory tract signs and symptoms	10079101	Upper respiratory tract signs and symptoms	10046313	Throat tightness	10043528	1	153	6917	12915997	12923068	12.2045	1.7079	87.2116	N	12.1317	1.71954	85.5919	N	10.2181	N	3.60052	0.884984	-1.16871	2.93868	N	No Signal (-)	12.1301	1.6975	86.6802	N	1.36478	-2.41832	3.05221	N	2.57537	0.3604	18.4033	N	0.65	0.02	3.56	12.20(1.71,87.21)	12.13(1.72,85.59)	12.13(10.22)	3.60(-1.17)	1.36(-2.42)
NS	Blood and lymphatic system disorders	10005329	Coagulopathies and bleeding diatheses (excl thrombocytopenic)	10064477	Coagulopathies	10053567	Thrombotic microangiopathy	10043645	1	173	1565	19382006	19383745	71.5877	10.0206	511.427	N	71.182	10.077	502.818	N	69.1575	N	6.15253	0.979733	-1.07347	3.03293	N	No Signal (-)	71.1372	9.95753	508.208	Y	1.54496	-2.23814	3.23239	N	2.91796	0.408446	20.8461	N	0.57	0.01	3.16	71.59(10.02,511.43)	71.18(10.08,502.82)	71.18(69.16)	6.15(-1.07)	1.54(-2.24)
45-64	Ear and labyrinth disorders	10013993	Inner ear and VIIIth cranial nerve disorders	10022396	Inner ear signs and symptoms	10022398	Tinnitus	10043882	1	153	12430	12910484	12923068	6.7886	0.950061	48.5075	N	6.75101	0.956941	47.6269	N	4.90346	N	2.755	0.799483	-1.25408	2.85305	N	No Signal (-)	6.75055	0.944736	48.2356	N	1.21059	-2.57251	2.89802	N	2.31433	0.323889	16.5369	N	0.65	0.02	3.56	6.79(0.95,48.51)	6.75(0.96,47.63)	6.75(4.90)	2.76(-1.25)	1.21(-2.57)
≥65	Gastrointestinal disorders	10017947	Tongue conditions	10043946	Tongue signs and symptoms	10043985	Tongue oedema	10043967	1	105	1202	12010211	12011519	95.1605	13.2692	682.449	N	94.2722	13.3917	663.639	N	92.2154	N	6.55757	0.984609	-1.07633	3.04555	N	No Signal (-)	94.1947	13.1345	675.522	Y	1.55465	-2.22845	3.24208	N	2.93763	0.409622	21.0674	N	0.94	0.02	5.14	95.16(13.27,682.45)	94.27(13.39,663.64)	94.27(92.22)	6.56(-1.08)	1.55(-2.23)
18-44	Nervous system disorders	10029205	Seizures (incl subtypes)	10039911	Seizures and seizure disorders NEC	10039912	Tonic convulsion	10043994	1	222	284	7992070	7992577	126.762	17.7158	907.014	N	126.198	17.7928	895.073	N	123.774	N	6.97451	0.988482	-1.06797	3.04494	N	No Signal (-)	125.758	17.5756	899.836	Y	1.5622	-2.2209	3.24963	N	2.95304	0.412708	21.1298	N	0.45	0.01	2.47	126.76(17.72,907.01)	126.20(17.79,895.07)	126.20(123.77)	6.97(-1.07)	1.56(-2.22)
18-44	Respiratory, thoracic and mediastinal disorders	10038738	Upper respiratory tract disorders (excl infections)	10046304	Pharyngeal disorders (excl infections and neoplasms)	10034823	Tonsillar hypertrophy	10044003	1	222	358	7991996	7992577	100.559	14.0638	719.013	N	100.112	14.125	709.552	N	97.8532	N	6.64149	0.985517	-1.06948	3.04052	N	No Signal (-)	99.8361	13.9627	713.847	Y	1.55635	-2.22675	3.24377	N	2.94108	0.411329	21.0293	N	0.45	0.01	2.47	100.56(14.06,719.01)	100.11(14.13,709.55)	100.11(97.85)	6.64(-1.07)	1.56(-2.23)
NS	Skin and subcutaneous tissue disorders	10040785	Epidermal and dermal conditions	10014982	Bullous conditions	10006555	Toxic epidermal necrolysis	10044223	1	173	2256	19381315	19383745	49.659	6.95242	354.699	N	49.3794	6.99179	348.74	N	47.3841	N	5.62521	0.970886	-1.08192	3.02369	N	No Signal (-)	49.3579	6.91027	352.548	Y	1.52766	-2.25544	3.21508	N	2.88317	0.403654	20.5936	N	0.57	0.01	3.16	49.66(6.95,354.70)	49.38(6.99,348.74)	49.38(47.38)	5.63(-1.08)	1.53(-2.26)
≥65	Nervous system disorders	10029205	Movement disorders (incl parkinsonism)	10028037	Tremor (excl congenital)	10044566	Tremor	10044565	1	105	34979	11976434	12011519	3.26085	0.455049	23.3671	N	3.23952	0.460549	22.7869	N	1.55269	N	1.69575	0.608656	-1.45066	2.66797	N	No Signal (-)	3.23946	0.452063	23.2138	N	0.891297	-2.8918	2.57872	N	1.85484	0.258842	13.2917	N	0.94	0.02	5.14	3.26(0.46,23.37)	3.24(0.46,22.79)	3.24(1.55)	1.70(-1.45)	0.89(-2.89)
18-44	Reproductive system and breast disorders	10038604	Uterine, pelvic and broad ligament disorders	10046828	Uterine disorders NEC	10013376	Uterine pain	10046809	1	222	479	7991875	7992577	75.1554	10.5182	537.005	N	74.8229	10.5642	529.945	N	72.6889	N	6.22244	0.980682	-1.0729	3.03427	N	No Signal (-)	74.6691	10.4501	533.53	Y	1.54683	-2.23627	3.23425	N	2.92174	0.408906	20.8766	N	0.45	0.01	2.47	75.16(10.52,537.01)	74.82(10.56,529.95)	74.82(72.69)	6.22(-1.07)	1.55(-2.24)
<18	Vascular disorders	10047065	Vascular infections and inflammations	10082207	Vasculitides NEC	10047113	Vasculitis	10047115	1	130	303	2025541	2025975	51.4227	7.16592	369.01	N	51.0378	7.21974	360.797	N	48.9034	N	5.66883	0.971612	-1.09069	3.03392	N	No Signal (-)	50.8732	7.08934	365.067	Y	1.52933	-2.25377	3.21676	N	2.88652	0.402246	20.7137	N	0.76	0.02	4.18	51.42(7.17,369.01)	51.04(7.22,360.80)	51.04(48.90)	5.67(-1.09)	1.53(-2.25)
≥65	Ear and labyrinth disorders	10013993	Inner ear and VIIIth cranial nerve disorders	10022396	Inner ear signs and symptoms	10022398	Vertigo	10047340	1	105	12773	11998640	12011519	8.94643	1.24841	64.1127	N	8.87146	1.26116	62.4053	N	6.99107	N	3.14907	0.844508	-1.21491	2.90392	N	No Signal (-)	8.87085	1.23786	63.571	N	1.29164	-2.49146	2.97907	N	2.44807	0.341609	17.5435	N	0.94	0.02	5.14	8.95(1.25,64.11)	8.87(1.26,62.41)	8.87(6.99)	3.15(-1.21)	1.29(-2.49)
18-44	Eye disorders	10015919	Vision disorders	10047518	Visual disorders NEC	10047541	Vision blurred	10047513	1	222	19874	7972480	7992577	1.80699	0.253397	12.8857	N	1.80337	0.255127	12.7471	N	0.358761	N	0.850662	0.36119	-1.68828	2.41066	N	No Signal (-)	1.80333	0.252884	12.8596	N	0.508362	-3.27474	2.19579	N	1.42243	0.19947	10.1435	N	0.45	0.01	2.47	1.81(0.25,12.89)	1.80(0.26,12.75)	1.80(0.36)	0.85(-1.69)	0.51(-3.27)
NS	Eye disorders	10015919	Vision disorders	10047518	Visual disorders NEC	10047541	Vision blurred	10047513	1	173	42536	19341035	19383745	2.62831	0.368123	18.7655	N	2.61895	0.37098	18.4887	N	1.00296	N	1.38897	0.531114	-1.52084	2.58307	N	No Signal (-)	2.61892	0.366807	18.6984	N	0.766378	-3.01672	2.4538	N	1.70099	0.238242	12.1447	N	0.57	0.01	3.16	2.63(0.37,18.77)	2.62(0.37,18.49)	2.62(1.00)	1.39(-1.52)	0.77(-3.02)
45-64	Eye disorders	10015919	Vision disorders	10047518	Visual disorders NEC	10047541	Vision blurred	10047513	1	153	30018	12892896	12923068	2.80723	0.392888	20.0579	N	2.79549	0.396273	19.7206	N	1.15586	N	1.48307	0.556328	-1.49714	2.6098	N	No Signal (-)	2.79543	0.391237	19.9736	N	0.806373	-2.97673	2.4938	N	1.74881	0.244756	12.4954	N	0.65	0.02	3.56	2.81(0.39,20.06)	2.80(0.40,19.72)	2.80(1.16)	1.48(-1.50)	0.81(-2.98)
≥65	Investigations	10022891	Physical examination and organ system status topics	10071940	Physical examination procedures and organ system status	10071941	Weight decreased	10047895	1	105	64715	11946698	12011519	1.75814	0.24535	12.5986	N	1.75099	0.248934	12.3164	N	0.323834	N	0.80816	0.343269	-1.71602	2.40256	N	No Signal (-)	1.75098	0.24435	12.5472	N	0.485856	-3.29724	2.17328	N	1.40042	0.195429	10.0352	N	0.94	0.02	5.14	1.76(0.25,12.60)	1.75(0.25,12.32)	1.75(0.32)	0.81(-1.72)	0.49(-3.30)
45-64	Investigations	10022891	Haematology investigations (incl blood groups)	10018851	White blood cell analyses	10047938	White blood cell count increased	10047943	1	153	9529	12913385	12923068	8.8573	1.23955	63.2908	N	8.80628	1.24824	62.1278	N	6.92421	N	3.1384	0.843842	-1.20977	2.89745	N	No Signal (-)	8.80546	1.23229	62.9203	N	1.28967	-2.49343	2.9771	N	2.44473	0.34213	17.469	N	0.65	0.02	3.56	8.86(1.24,63.29)	8.81(1.25,62.13)	8.81(6.92)	3.14(-1.21)	1.29(-2.49)
≥65	Gastrointestinal disorders	10017947	Peritoneal and retroperitoneal conditions	10034652	Peritoneal and retroperitoneal disorders	10034653	Pneumoperitoneum	10048299	1	105	538	12010875	12011519	212.619	29.618	1526.34	N	210.623	29.8895	1484.2	N	208.25	N	7.71585	0.993077	-1.06992	3.05608	N	No Signal (-)	210.234	29.2857	1509.22	Y	1.5713	-2.2118	3.25873	N	2.97173	0.413963	21.3333	N	0.94	0.02	5.14	212.62(29.62,1526.34)	210.62(29.89,1484.20)	210.62(208.25)	7.72(-1.07)	1.57(-2.21)
NS	Renal and urinary disorders	10038359	Nephropathies	10029149	Nephritis NEC	10029137	Tubulointerstitial nephritis	10048302	1	173	4774	19378797	19383745	23.4638	3.28576	167.556	N	23.3347	3.3048	164.763	N	21.3783	N	4.54412	0.939097	-1.11323	2.99143	N	No Signal (-)	23.33	3.26702	166.601	Y	1.4663	-2.3168	3.15373	N	2.76313	0.386935	19.7317	N	0.57	0.01	3.16	23.46(3.29,167.56)	23.33(3.30,164.76)	23.33(21.38)	4.54(-1.11)	1.47(-2.32)
18-44	Musculoskeletal and connective tissue disorders	10028395	Musculoskeletal and connective tissue disorders NEC	10028393	Musculoskeletal and connective tissue conditions NEC	10080711	Mobility decreased	10048334	1	222	7172	7985182	7992577	5.01524	0.703234	35.767	N	4.99723	0.706909	35.3261	N	3.19977	N	2.32097	0.735694	-1.31396	2.78534	N	No Signal (-)	4.99668	0.700632	35.6347	N	1.09926	-2.68384	2.78669	N	2.14245	0.300413	15.2793	N	0.45	0.01	2.47	5.02(0.70,35.77)	5.00(0.71,35.33)	5.00(3.20)	2.32(-1.31)	1.10(-2.68)
18-44	Skin and subcutaneous tissue disorders	10040785	Epidermal and dermal conditions	10014982	Pustular conditions	10037573	Acute generalised exanthematous pustulosis	10048799	1	222	1333	7991021	7992577	27.0034	3.78415	192.695	N	26.8868	3.80114	190.181	N	24.9095	N	4.74779	0.947007	-1.10388	2.99789	N	No Signal (-)	26.8674	3.76509	191.724	Y	1.48138	-2.30172	3.1688	N	2.79215	0.391281	19.9246	N	0.45	0.01	2.47	27.00(3.78,192.69)	26.89(3.80,190.18)	26.89(24.91)	4.75(-1.10)	1.48(-2.30)
18-44	Gastrointestinal disorders	10017947	Gastrointestinal stenosis and obstruction	10018008	Gastrointestinal stenosis and obstruction NEC	10018009	Subileus	10050396	1	222	315	7992039	7992577	114.286	15.9777	817.473	N	113.778	16.0472	806.713	N	111.438	N	6.82555	0.987239	-1.06852	3.043	N	No Signal (-)	113.421	15.8568	811.286	Y	1.55974	-2.22336	3.24717	N	2.94802	0.412146	21.0867	N	0.45	0.01	2.47	114.29(15.98,817.47)	113.78(16.05,806.71)	113.78(111.44)	6.83(-1.07)	1.56(-2.22)
NS	General disorders and administration site conditions	10018065	Therapeutic and nontherapeutic effects (excl toxicity)	10062915	Therapeutic and nontherapeutic responses	10043409	Drug ineffective for unapproved indication	10051118	1	173	18055	19365516	19383745	6.19991	0.868337	44.2673	N	6.17003	0.873969	43.559	N	4.3359	N	2.62521	0.782122	-1.26989	2.83414	N	No Signal (-)	6.16974	0.864111	44.0519	N	1.17988	-2.60322	2.86731	N	2.26558	0.317309	16.1762	N	0.57	0.01	3.16	6.20(0.87,44.27)	6.17(0.87,43.56)	6.17(4.34)	2.63(-1.27)	1.18(-2.60)
18-44	Eye disorders	10015919	Ocular infections, irritations and inflammations	10021877	Conjunctival infections, irritations and inflammations	10010722	Conjunctival hyperaemia	10051625	1	222	661	7991693	7992577	54.4608	7.62623	388.919	N	54.2211	7.65979	383.813	N	52.165	N	5.75864	0.973439	-1.07899	3.02587	N	No Signal (-)	54.1407	7.5814	386.633	Y	1.53263	-2.25047	3.22006	N	2.89313	0.405129	20.6605	N	0.45	0.01	2.47	54.46(7.63,388.92)	54.22(7.66,383.81)	54.22(52.16)	5.76(-1.08)	1.53(-2.25)
18-44	Eye disorders	10015919	Eye disorders NEC	10015917	Ocular disorders NEC	10030032	Eyelids pruritus	10051627	1	222	390	7991964	7992577	92.3073	12.9127	659.867	N	91.8978	12.969	651.186	N	89.6832	N	6.5183	0.984237	-1.0703	3.03878	N	No Signal (-)	91.6654	12.8229	655.278	Y	1.55382	-2.22928	3.24125	N	2.93594	0.410702	20.9878	N	0.45	0.01	2.47	92.31(12.91,659.87)	91.90(12.97,651.19)	91.90(89.68)	6.52(-1.07)	1.55(-2.23)
NS	Musculoskeletal and connective tissue disorders	10028395	Musculoskeletal and connective tissue disorders NEC	10028393	Musculoskeletal and connective tissue conditions NEC	10080711	Musculoskeletal stiffness	10052904	1	173	25724	19357847	19383745	4.34983	0.609231	31.0572	N	4.33058	0.613426	30.5725	N	2.5648	N	2.11452	0.698694	-1.35329	2.75068	N	No Signal (-)	4.33045	0.606517	30.9189	N	1.03717	-2.74593	2.7246	N	2.0522	0.287428	14.6524	N	0.57	0.01	3.16	4.35(0.61,31.06)	4.33(0.61,30.57)	4.33(2.56)	2.11(-1.35)	1.04(-2.75)
18-44	General disorders and administration site conditions	10018065	General system disorders NEC	10018073	General signs and symptoms NEC	10018072	Secretion discharge	10053459	1	222	1247	7991107	7992577	28.8661	4.04497	205.997	N	28.7411	4.06308	203.307	N	26.7586	N	4.84393	0.950363	-1.10063	3.00136	N	No Signal (-)	28.7189	4.02434	204.946	Y	1.48784	-2.29526	3.17526	N	2.80468	0.393016	20.015	N	0.45	0.01	2.47	28.87(4.04,206.00)	28.74(4.06,203.31)	28.74(26.76)	4.84(-1.10)	1.49(-2.30)
18-44	Injury, poisoning and procedural complications	10022117	Off label uses and intentional product misuses/use issues	10079156	Off label uses	10076291	Off label use	10053762	1	222	93444	7898910	7992577	0.38077	0.0533981	2.71519	N	0.383547	0.0542635	2.711	N	1.0025	N	-1.3825	-0.855558	-2.90495	1.19383	N	No Signal (-)	0.383553	0.0537885	2.73503	N	-1.05065	-4.83375	0.636774	N	0.48275	0.0676995	3.44238	N	0.45	0.01	2.47	0.38(0.05,2.72)	0.38(0.05,2.71)	0.38(1.00)	-1.38(-2.90)	-1.05(-4.83)
≥65	Injury, poisoning and procedural complications	10022117	Off label uses and intentional product misuses/use issues	10079156	Off label uses	10076291	Off label use	10053762	1	105	154904	11856509	12011519	0.728962	0.101728	5.22359	N	0.731519	0.103999	5.14542	N	0.0998242	N	-0.451029	-0.250913	-2.31018	1.80836	N	No Signal (-)	0.731521	0.102085	5.24192	N	-0.315771	-4.09887	1.37166	N	0.803421	0.112119	5.75714	N	0.94	0.02	5.14	0.73(0.10,5.22)	0.73(0.10,5.15)	0.73(0.10)	-0.45(-2.31)	-0.32(-4.10)
<18	Injury, poisoning and procedural complications	10022117	Off label uses and intentional product misuses/use issues	10079156	Off label uses	10076291	Off label use	10053762	1	130	48762	1977082	2025975	0.311889	0.043602	2.23097	N	0.317142	0.0450073	2.23472	N	1.50654	N	-1.65674	-1.06252	-3.11824	0.993195	N	No Signal (-)	0.317156	0.0443383	2.26864	N	-1.28413	-5.06723	0.403297	N	0.410618	0.0574043	2.93719	N	0.76	0.02	4.18	0.31(0.04,2.23)	0.32(0.05,2.23)	0.32(1.51)	-1.66(-3.12)	-1.28(-5.07)
NS	Pregnancy, puerperium and perinatal conditions	10036585	Abortions and stillbirth	10000211	Stillbirth and foetal death	10053173	Foetal death	10055690	1	173	2867	19380704	19383745	39.0747	5.47109	279.073	N	38.8559	5.50225	274.393	N	36.8742	N	5.27957	0.963107	-1.0895	3.01572	N	No Signal (-)	38.8427	5.4386	277.416	Y	1.51253	-2.27057	3.19995	N	2.85309	0.399479	20.3769	N	0.57	0.01	3.16	39.07(5.47,279.07)	38.86(5.50,274.39)	38.86(36.87)	5.28(-1.09)	1.51(-2.27)
18-44	Vascular disorders	10047065	Vascular haemorrhagic disorders	10047075	Haemorrhages NEC	10018987	Haemorrhage	10055798	1	222	12692	7979662	7992577	2.83205	0.397133	20.1961	N	2.82384	0.399484	19.9609	N	1.17975	N	1.49758	0.560896	-1.48863	2.61042	N	No Signal (-)	2.82369	0.395961	20.1365	N	0.812408	-2.97069	2.49983	N	1.75614	0.24626	12.5235	N	0.45	0.01	2.47	2.83(0.40,20.20)	2.82(0.40,19.96)	2.82(1.18)	1.50(-1.49)	0.81(-2.97)
≥65	Vascular disorders	10047065	Vascular haemorrhagic disorders	10047075	Haemorrhages NEC	10018987	Haemorrhage	10055798	1	105	22917	11988496	12011519	4.98216	0.695245	35.7024	N	4.94459	0.702942	34.781	N	3.15271	N	2.3058	0.731967	-1.32738	2.79131	N	No Signal (-)	4.94442	0.689979	35.4319	N	1.09491	-2.68819	2.78234	N	2.136	0.298072	15.3066	N	0.94	0.02	5.14	4.98(0.70,35.70)	4.94(0.70,34.78)	4.94(3.15)	2.31(-1.33)	1.09(-2.69)
18-44	Investigations	10022891	Immunology and allergy investigations	10021505	Immunology analyses NEC	10021504	Allergy test positive	10056352	1	222	74	7992280	7992577	486.504	67.334	3515.1	N	484.326	67.6218	3468.88	N	475.902	N	8.90051	0.99693	-1.07899	3.07285	N	No Signal (-)	477.882	66.1407	3452.81	Y	1.57894	-2.20416	3.26636	N	2.9875	0.413481	21.5853	N	0.45	0.01	2.47	486.50(67.33,3515.10)	484.33(67.62,3468.88)	484.33(475.90)	8.90(-1.08)	1.58(-2.20)
<18	Gastrointestinal disorders	10017947	Oral soft tissue conditions	10031013	Oral soft tissue signs and symptoms	10031021	Hypoaesthesia oral	10057371	1	130	216	2025628	2025975	72.1377	10.0396	518.332	N	71.5947	10.1145	506.779	N	69.2953	N	6.15521	0.979653	-1.08529	3.0446	N	No Signal (-)	71.2694	9.91876	512.093	Y	1.54503	-2.23807	3.23246	N	2.91811	0.406122	20.9675	N	0.76	0.02	4.18	72.14(10.04,518.33)	71.59(10.11,506.78)	71.59(69.30)	6.16(-1.09)	1.55(-2.24)
45-64	Gastrointestinal disorders	10017947	Oral soft tissue conditions	10031013	Oral soft tissue signs and symptoms	10031021	Hypoaesthesia oral	10057371	1	153	3915	12918999	12923068	21.5678	3.01789	154.138	N	21.4342	3.03774	151.24	N	19.4818	N	4.42149	0.933765	-1.12015	2.98768	N	No Signal (-)	21.429	2.99847	153.146	Y	1.45623	-2.32687	3.14366	N	2.74391	0.383943	19.6098	N	0.65	0.02	3.56	21.57(3.02,154.14)	21.43(3.04,151.24)	21.43(19.48)	4.42(-1.12)	1.46(-2.33)
≥65	Injury, poisoning and procedural complications	10022117	Procedural related injuries and complications NEC	10069888	Eye and ear procedural complications	10015908	Cataract operation complication	10057419	1	105	204	12011209	12011519	560.747	77.8811	4037.4	N	555.467	78.5908	3925.94	N	550.778	N	9.11051	0.997355	-1.07169	3.0664	N	No Signal (-)	552.762	76.7721	3979.91	Y	1.57975	-2.20335	3.26718	N	2.98918	0.415162	21.5223	N	0.94	0.02	5.14	560.75(77.88,4037.40)	555.47(78.59,3925.94)	555.47(550.78)	9.11(-1.07)	1.58(-2.20)
≥65	Injury, poisoning and procedural complications	10022117	Procedural related injuries and complications NEC	10069888	Non-site specific procedural complications	10029559	Post procedural complication	10058046	1	105	4222	12007191	12011519	27.0853	3.77896	194.131	N	26.8392	3.81484	188.827	N	24.8793	N	4.74594	0.946711	-1.11303	3.00645	N	No Signal (-)	26.8331	3.74377	192.323	Y	1.48125	-2.30185	3.16868	N	2.79191	0.389529	20.0107	N	0.94	0.02	5.14	27.09(3.78,194.13)	26.84(3.81,188.83)	26.84(24.88)	4.75(-1.11)	1.48(-2.30)
18-44	Infections and infestations	10021881	Bacterial infectious disorders	10004018	Staphylococcal infections	10041925	Staphylococcal infection	10058080	1	222	4520	7987834	7992577	7.96045	1.11612	56.7759	N	7.92924	1.12158	56.0573	N	6.05744	N	2.9869	0.827854	-1.22196	2.87767	N	No Signal (-)	7.9277	1.11153	56.5423	N	1.26041	-2.5227	2.94783	N	2.39563	0.335887	17.0862	N	0.45	0.01	2.47	7.96(1.12,56.78)	7.93(1.12,56.06)	7.93(6.06)	2.99(-1.22)	1.26(-2.52)
45-64	Psychiatric disorders	10037175	Sleep disorders and disturbances	10040991	Sleep disorders NEC	10040993	Sopor	10058709	1	153	3456	12919458	12923068	24.4331	3.41871	174.621	N	24.281	3.44107	171.332	N	22.3217	N	4.60135	0.941371	-1.11261	2.99536	N	No Signal (-)	24.2742	3.39647	173.485	Y	1.47074	-2.31236	3.15817	N	2.77164	0.38781	19.8086	N	0.65	0.02	3.56	24.43(3.42,174.62)	24.28(3.44,171.33)	24.28(22.32)	4.60(-1.11)	1.47(-2.31)
18-44	Reproductive system and breast disorders	10038604	Uterine, pelvic and broad ligament disorders	10046828	Pelvis and broad ligament disorders NEC	10013344	Adnexa uteri pain	10058841	1	222	631	7991723	7992577	57.0503	7.98828	407.439	N	56.799	8.0234	402.089	N	54.7342	N	5.82555	0.97463	-1.07794	3.0272	N	No Signal (-)	56.7107	7.94072	405.014	Y	1.53496	-2.24814	3.22239	N	2.8978	0.405755	20.6954	N	0.45	0.01	2.47	57.05(7.99,407.44)	56.80(8.02,402.09)	56.80(54.73)	5.83(-1.08)	1.53(-2.25)
≥65	Investigations	10022891	Metabolic, nutritional and blood gas investigations	10027432	Blood gas and acid base analyses	10005536	Oxygen consumption increased	10059168	1	105	739	12010674	12011519	154.787	21.5725	1110.63	N	153.336	21.7707	1079.98	N	151.147	N	7.25861	0.990508	-1.07148	3.05249	N	No Signal (-)	153.13	21.3416	1098.74	Y	1.56624	-2.21686	3.25367	N	2.96132	0.412716	21.2481	N	0.94	0.02	5.14	154.79(21.57,1110.63)	153.34(21.77,1079.98)	153.34(151.15)	7.26(-1.07)	1.57(-2.22)
18-44	Vascular disorders	10047065	Vascular disorders NEC	10047066	Peripheral vascular disorders NEC	10034638	Hot flush	10060800	1	222	8331	7984023	7992577	4.3169	0.605325	30.7861	N	4.30202	0.608576	30.411	N	2.53681	N	2.10488	0.697195	-1.35242	2.74681	N	No Signal (-)	4.30163	0.603184	30.6772	N	1.03412	-2.74898	2.72155	N	2.04786	0.287156	14.6044	N	0.45	0.01	2.47	4.32(0.61,30.79)	4.30(0.61,30.41)	4.30(2.54)	2.10(-1.35)	1.03(-2.75)
NS	Vascular disorders	10047065	Vascular disorders NEC	10047066	Peripheral vascular disorders NEC	10034638	Hot flush	10060800	1	173	24621	19358950	19383745	4.54496	0.636559	32.4505	N	4.52459	0.640905	31.9421	N	2.74898	N	2.17774	0.710401	-1.34159	2.76239	N	No Signal (-)	4.52444	0.633686	32.304	N	1.05685	-2.72625	2.74427	N	2.08038	0.291375	14.8537	N	0.57	0.01	3.16	4.54(0.64,32.45)	4.52(0.64,31.94)	4.52(2.75)	2.18(-1.34)	1.06(-2.73)
18-44	Nervous system disorders	10029205	Central nervous system vascular disorders	10007963	Central nervous system haemorrhages and cerebrovascular accidents	10007948	Ischaemic cerebral infarction	10060840	1	222	130	7992224	7992577	276.931	38.5459	1989.59	N	275.693	38.712	1963.4	N	271.612	N	8.09591	0.994673	-1.07002	3.05937	N	No Signal (-)	273.597	38.0819	1965.64	Y	1.57445	-2.20865	3.26188	N	2.97823	0.414539	21.3969	N	0.45	0.01	2.47	276.93(38.55,1989.59)	275.69(38.71,1963.40)	275.69(271.61)	8.10(-1.07)	1.57(-2.21)
<18	Investigations	10022891	Toxicology and therapeutic drug monitoring	10044260	Therapeutic drug monitoring analyses	10043411	Analgesic drug level increased	10060942	1	130	272	2025572	2025975	57.2843	7.97982	411.223	N	56.8546	8.0396	402.066	N	54.6786	N	5.824	0.974472	-1.08858	3.03752	N	No Signal (-)	56.65	7.89147	406.67	Y	1.53491	-2.24819	3.22233	N	2.8977	0.403655	20.8015	N	0.76	0.02	4.18	57.28(7.98,411.22)	56.85(8.04,402.07)	56.85(54.68)	5.82(-1.09)	1.53(-2.25)
45-64	Infections and infestations	10021881	Bacterial infectious disorders	10004018	Enterococcal infections	10014889	Enterococcal infection	10061124	1	153	1223	12921691	12923068	69.056	9.6574	493.79	N	68.6141	9.71886	484.408	N	66.5805	N	6.09927	0.978957	-1.0761	3.03401	N	No Signal (-)	68.5588	9.58787	490.235	Y	1.54348	-2.23962	3.2309	N	2.91496	0.407654	20.8437	N	0.65	0.02	3.56	69.06(9.66,493.79)	68.61(9.72,484.41)	68.61(66.58)	6.10(-1.08)	1.54(-2.24)
≥65	Eye disorders	10015919	Eye disorders NEC	10015917	Ocular disorders NEC	10030032	Eyelid disorder	10061130	1	105	522	12010891	12011519	219.137	30.5241	1573.21	N	217.079	30.804	1529.78	N	214.682	N	7.75933	0.993281	-1.06983	3.05639	N	No Signal (-)	216.666	30.1799	1555.47	Y	1.57171	-2.21139	3.25913	N	2.97256	0.414056	21.3404	N	0.94	0.02	5.14	219.14(30.52,1573.21)	217.08(30.80,1529.78)	217.08(214.68)	7.76(-1.07)	1.57(-2.21)
≥65	Eye disorders	10015919	Ocular injuries	10030046	Ocular injuries NEC	10030047	Ocular toxicity	10061137	1	105	183	12011230	12011519	625.097	86.771	4503.18	N	619.209	87.5611	4378.88	N	613.865	N	9.26643	0.997624	-1.07253	3.06778	N	No Signal (-)	615.849	85.4873	4436.57	Y	1.58028	-2.20282	3.26771	N	2.99029	0.415088	21.542	N	0.94	0.02	5.14	625.10(86.77,4503.18)	619.21(87.56,4378.88)	619.21(613.87)	9.27(-1.07)	1.58(-2.20)
18-44	Vascular disorders	10047065	Arteriosclerosis, stenosis, vascular insufficiency and necrosis	10003216	Non-site specific necrosis and vascular insufficiency NEC	10029558	Infarction	10061216	1	222	404	7991950	7992577	89.1084	12.4662	636.944	N	88.7132	12.5206	628.565	N	86.5148	N	6.46755	0.983677	-1.07069	3.03804	N	No Signal (-)	88.4967	12.3807	632.572	Y	1.55272	-2.23038	3.24015	N	2.9337	0.410424	20.97	N	0.45	0.01	2.47	89.11(12.47,636.94)	88.71(12.52,628.56)	88.71(86.51)	6.47(-1.07)	1.55(-2.23)
NS	General disorders and administration site conditions	10018065	General system disorders NEC	10018073	Inflammations	10021950	Inflammation	10061218	1	173	13834	19369737	19383745	8.09338	1.13351	57.7876	N	8.05261	1.14061	56.8506	N	6.18076	N	3.00937	0.830185	-1.22187	2.88224	N	No Signal (-)	8.0521	1.12773	57.4928	N	1.2649	-2.5182	2.95233	N	2.40311	0.336565	17.1585	N	0.57	0.01	3.16	8.09(1.13,57.79)	8.05(1.14,56.85)	8.05(6.18)	3.01(-1.22)	1.26(-2.52)
18-44	Metabolism and nutrition disorders	10027433	Appetite and general nutritional disorders	10003018	General nutritional disorders NEC	10018067	Malnutrition	10061273	1	222	1152	7991202	7992577	31.2469	4.3783	223.001	N	31.1112	4.39785	220.087	N	29.1223	N	4.95815	0.954079	-1.09705	3.0052	N	No Signal (-)	31.0851	4.35564	221.847	Y	1.495	-2.2881	3.18243	N	2.81865	0.394948	20.116	N	0.45	0.01	2.47	31.25(4.38,223.00)	31.11(4.40,220.09)	31.11(29.12)	4.96(-1.10)	1.50(-2.29)
45-64	Psychiatric disorders	10037175	Psychiatric disorders NEC	10037176	Mental disorders NEC	10027362	Mental disorder	10061284	1	153	7787	12915127	12923068	10.8402	1.51701	77.4615	N	10.7763	1.52745	76.028	N	8.8733	N	3.42962	0.87115	-1.18251	2.92481	N	No Signal (-)	10.775	1.50789	76.996	N	1.33933	-2.44377	3.02675	N	2.53033	0.354102	18.0812	N	0.65	0.02	3.56	10.84(1.52,77.46)	10.78(1.53,76.03)	10.78(8.87)	3.43(-1.18)	1.34(-2.44)
NS	Metabolism and nutrition disorders	10027433	Appetite and general nutritional disorders	10003018	Appetite disorders	10003022	Decreased appetite	10061428	1	173	63376	19320195	19383745	1.76214	0.246808	12.5812	N	1.75776	0.248992	12.4089	N	0.327733	N	0.813729	0.347226	-1.70471	2.39916	N	No Signal (-)	1.75775	0.246193	12.5498	N	0.488823	-3.29428	2.17625	N	1.4033	0.196549	10.0191	N	0.57	0.01	3.16	1.76(0.25,12.58)	1.76(0.25,12.41)	1.76(0.33)	0.81(-1.70)	0.49(-3.29)
<18	Metabolism and nutrition disorders	10027433	Appetite and general nutritional disorders	10003018	Appetite disorders	10003022	Decreased appetite	10061428	1	130	7150	2018694	2025975	2.17181	0.303583	15.5369	N	2.16286	0.306907	15.2423	N	0.627339	N	1.11283	0.448135	-1.60782	2.50409	N	No Signal (-)	2.1627	0.302309	15.4718	N	0.640276	-3.14282	2.3277	N	1.55863	0.21787	11.1503	N	0.76	0.02	4.18	2.17(0.30,15.54)	2.16(0.31,15.24)	2.16(0.63)	1.11(-1.61)	0.64(-3.14)
18-44	Metabolism and nutrition disorders	10027433	Appetite and general nutritional disorders	10003018	Appetite disorders	10003022	Decreased appetite	10061428	1	222	22241	7970113	7992577	1.6142	0.226363	11.5109	N	1.61145	0.227976	11.3905	N	0.232643	N	0.688331	0.300997	-1.74846	2.35046	N	No Signal (-)	1.61142	0.225973	11.491	N	0.420728	-3.36237	2.10815	N	1.3386	0.187716	9.54559	N	0.45	0.01	2.47	1.61(0.23,11.51)	1.61(0.23,11.39)	1.61(0.23)	0.69(-1.75)	0.42(-3.36)
45-64	Infections and infestations	10021881	Bacterial infectious disorders	10004018	Pseudomonal infections	10037132	Pseudomonas infection	10061471	1	153	1746	12921168	12923068	48.3689	6.76595	345.783	N	48.0613	6.80929	339.226	N	46.062	N	5.58599	0.970066	-1.08449	3.02462	N	No Signal (-)	48.0344	6.71915	343.391	Y	1.52611	-2.25699	3.21354	N	2.88008	0.402872	20.5893	N	0.65	0.02	3.56	48.37(6.77,345.78)	48.06(6.81,339.23)	48.06(46.06)	5.59(-1.08)	1.53(-2.26)
≥65	Renal and urinary disorders	10038359	Renal disorders (excl nephropathies)	10038430	Renal failure and impairment	10038443	Renal injury	10061481	1	105	3840	12007573	12011519	29.7807	4.15493	213.455	N	29.5092	4.19424	207.616	N	27.5447	N	4.88273	0.95145	-1.10833	3.01123	N	No Signal (-)	29.5017	4.11601	211.456	Y	1.49033	-2.29277	3.17776	N	2.80953	0.391979	20.1375	N	0.94	0.02	5.14	29.78(4.15,213.45)	29.51(4.19,207.62)	29.51(27.54)	4.88(-1.11)	1.49(-2.29)
45-64	General disorders and administration site conditions	10018065	General system disorders NEC	10018073	Feelings and sensations NEC	10068759	Sensation of foreign body	10061549	1	153	1702	12921212	12923068	49.6195	6.94079	354.728	N	49.3038	6.98522	348.001	N	47.3025	N	5.6228	0.970812	-1.08378	3.0254	N	No Signal (-)	49.2754	6.89266	352.269	Y	1.52756	-2.25554	3.21499	N	2.88298	0.403273	20.6104	N	0.65	0.02	3.56	49.62(6.94,354.73)	49.30(6.99,348.00)	49.30(47.30)	5.62(-1.08)	1.53(-2.26)
≥65	Eye disorders	10015919	Anterior eye structural change, deposit and degeneration	10002693	Anterior chamber structural change, deposit and degeneration	10002685	Anterior chamber disorder	10061641	1	105	52	12011361	12011519	2199.88	301.322	16060.8	N	2179.14	304.024	15619.3	N	2136.07	N	11.0621	0.999306	-1.09705	3.09566	N	No Signal (-)	2138.04	292.852	15609.4	Y	1.58361	-2.19949	3.27104	N	2.9972	0.410532	21.8818	N	0.94	0.02	5.14	2199.88(301.32,16060.8)	2179.14(304.02,15619.3)	2179.14(2136.07)	11.06(-1.10)	1.58(-2.20)
NS	Renal and urinary disorders	10038359	Renal disorders (excl nephropathies)	10038430	Renal structural abnormalities and trauma	10038529	Pyelocaliectasis	10061927	1	173	406	19383165	19383745	275.964	38.5597	1975.02	N	274.384	38.774	1941.68	N	271.724	N	8.09652	0.994696	-1.06218	3.05157	N	No Signal (-)	273.712	38.2451	1958.9	Y	1.57446	-2.20864	3.26189	N	2.97824	0.416141	21.3146	N	0.57	0.01	3.16	275.96(38.56,1975.02)	274.38(38.77,1941.68)	274.38(271.72)	8.10(-1.06)	1.57(-2.21)
45-64	Metabolism and nutrition disorders	10027433	Lipid metabolism disorders	10013317	Hyperlipidaemias NEC	10020666	Hyperlipidaemia	10062060	1	153	3673	12919241	12923068	22.9892	3.21673	164.299	N	22.8465	3.23783	161.207	N	20.8905	N	4.51352	0.93777	-1.11618	2.99172	N	No Signal (-)	22.8405	3.19592	163.236	Y	1.46386	-2.31924	3.15129	N	2.75846	0.385973	19.7141	N	0.65	0.02	3.56	22.99(3.22,164.30)	22.85(3.24,161.21)	22.85(20.89)	4.51(-1.12)	1.46(-2.32)
18-44	General disorders and administration site conditions	10018065	General system disorders NEC	10018073	General signs and symptoms NEC	10018072	Foaming at mouth	10062654	1	222	431	7991923	7992577	83.5259	11.687	596.95	N	83.1558	11.7381	589.099	N	80.9843	N	6.37444	0.982598	-1.07145	3.03665	N	No Signal (-)	82.9656	11.6086	592.946	Y	1.5506	-2.2325	3.23802	N	2.92938	0.409882	20.936	N	0.45	0.01	2.47	83.53(11.69,596.95)	83.16(11.74,589.10)	83.16(80.98)	6.37(-1.07)	1.55(-2.23)
≥65	Immune system disorders	10021428	Allergic conditions	10001708	Anaphylactic and anaphylactoid responses	10077535	Anaphylactoid shock	10063119	1	105	151	12011262	12011519	757.569	105.041	5463.67	N	750.432	105.997	5312.89	N	743.519	N	9.54207	0.998035	-1.07439	3.07046	N	No Signal (-)	745.501	103.368	5376.63	Y	1.5811	-2.202	3.26852	N	2.99197	0.414855	21.5784	N	0.94	0.02	5.14	757.57(105.04,5463.67)	750.43(106.00,5312.89)	750.43(743.52)	9.54(-1.07)	1.58(-2.20)
18-44	Injury, poisoning and procedural complications	10022117	Medication errors and other product use errors and issues	10079145	Product administration errors and issues	10079147	Incorrect dose administered	10064355	1	222	23647	7968707	7992577	1.51795	0.212867	10.8245	N	1.51563	0.214422	10.7132	N	0.175936	N	0.599899	0.266397	-1.78306	2.31585	N	No Signal (-)	1.51561	0.212538	10.8078	N	0.371086	-3.41201	2.05851	N	1.29333	0.181367	9.2227	N	0.45	0.01	2.47	1.52(0.21,10.82)	1.52(0.21,10.71)	1.52(0.18)	0.60(-1.78)	0.37(-3.41)
NS	Respiratory, thoracic and mediastinal disorders	10038738	Bronchial disorders (excl neoplasms)	10006436	Bronchospasm and obstruction	10006484	Asthmatic crisis	10064823	1	173	1598	19381973	19383745	70.1092	9.81377	500.858	N	69.712	9.869	492.428	N	67.6896	N	6.12245	0.979309	-1.07386	3.03248	N	No Signal (-)	69.6691	9.75216	497.713	Y	1.54413	-2.23897	3.23156	N	2.91628	0.408216	20.8338	N	0.57	0.01	3.16	70.11(9.81,500.86)	69.71(9.87,492.43)	69.71(67.69)	6.12(-1.07)	1.54(-2.24)
18-44	Respiratory, thoracic and mediastinal disorders	10038738	Bronchial disorders (excl neoplasms)	10006436	Bronchospasm and obstruction	10006484	Asthmatic crisis	10064823	1	222	514	7991840	7992577	70.0375	9.80331	500.367	N	69.7279	9.84625	493.79	N	67.6151	N	6.1209	0.979286	-1.07401	3.03259	N	No Signal (-)	69.5945	9.7413	497.202	Y	1.54409	-2.23901	3.23151	N	2.91619	0.408186	20.8341	N	0.45	0.01	2.47	70.04(9.80,500.37)	69.73(9.85,493.79)	69.73(67.62)	6.12(-1.07)	1.54(-2.24)
45-64	Injury, poisoning and procedural complications	10022117	Injuries NEC	10022114	Skin injuries NEC	10027699	Skin abrasion	10064990	1	153	1598	12921316	12923068	52.8492	7.39228	377.832	N	52.5125	7.43955	370.663	N	50.5062	N	5.7137	0.972576	-1.08209	3.02724	N	No Signal (-)	52.4803	7.34068	375.194	Y	1.531	-2.2521	3.21843	N	2.88987	0.40422	20.6604	N	0.65	0.02	3.56	52.85(7.39,377.83)	52.51(7.44,370.66)	52.51(50.51)	5.71(-1.08)	1.53(-2.25)
≥65	Injury, poisoning and procedural complications	10022117	Procedural related injuries and complications NEC	10069888	Eye and ear procedural complications	10015908	Toxic anterior segment syndrome	10066366	1	105	455	12010958	12011519	251.407	35.0095	1805.38	N	249.044	35.3301	1755.53	N	246.516	N	7.9571	0.994139	-1.06954	3.05782	N	No Signal (-)	248.5	34.6048	1784.51	Y	1.5734	-2.2097	3.26082	N	2.97605	0.414427	21.3713	N	0.94	0.02	5.14	251.41(35.01,1805.38)	249.04(35.33,1755.53)	249.04(246.52)	7.96(-1.07)	1.57(-2.21)
18-44	Reproductive system and breast disorders	10038604	Penile and scrotal disorders (excl infections and inflammations)	10013355	Penile disorders NEC (excl erection and ejaculation)	10034304	Penile oedema	10066774	1	222	34	7992320	7992577	1058.87	144.314	7769.14	N	1054.12	144.92	7667.47	N	1022.07	N	10	0.998545	-1.10649	3.10358	N	No Signal (-)	1024.03	139.567	7513.56	Y	1.58215	-2.20095	3.26957	N	2.99415	0.408077	21.9688	N	0.45	0.01	2.47	1058.87(144.31,7769.14)	1054.12(144.92,7667.47)	1054.12(1022.07)	10.00(-1.11)	1.58(-2.20)
NS	General disorders and administration site conditions	10018065	Therapeutic and nontherapeutic effects (excl toxicity)	10062915	Therapeutic and nontherapeutic responses	10043409	Treatment failure	10066901	1	173	41079	19342492	19383745	2.72174	0.381208	19.4326	N	2.71184	0.384137	19.1444	N	1.08287	N	1.43925	0.544891	-1.50706	2.59684	N	No Signal (-)	2.7118	0.379817	19.3616	N	0.787935	-2.99517	2.47536	N	1.7266	0.241829	12.3275	N	0.57	0.01	3.16	2.72(0.38,19.43)	2.71(0.38,19.14)	2.71(1.08)	1.44(-1.51)	0.79(-3.00)
≥65	General disorders and administration site conditions	10018065	General system disorders NEC	10018073	General signs and symptoms NEC	10018072	Apparent death	10067476	1	105	625	12010788	12011519	183.022	25.5014	1313.53	N	181.304	25.7355	1277.28	N	179.033	N	7.49998	0.991964	-1.07052	3.05444	N	No Signal (-)	181.016	25.222	1299.14	Y	1.56911	-2.21399	3.25654	N	2.96722	0.413438	21.2955	N	0.94	0.02	5.14	183.02(25.50,1313.53)	181.30(25.74,1277.28)	181.30(179.03)	7.50(-1.07)	1.57(-2.21)
NS	General disorders and administration site conditions	10018065	General system disorders NEC	10018073	Adverse effect absent	10001424	No adverse event	10067482	1	173	100560	19283011	19383745	1.10842	0.155248	7.91374	N	1.10779	0.156923	7.82044	N	0.0105436	N	0.147689	0.0680205	-1.9839	2.11994	N	No Signal (-)	1.10779	0.15516	7.90928	N	0.0967609	-3.68634	1.78419	N	1.06937	0.149779	7.63495	N	0.57	0.01	3.16	1.11(0.16,7.91)	1.11(0.16,7.82)	1.11(0.01)	0.15(-1.98)	0.10(-3.69)
18-44	General disorders and administration site conditions	10018065	General system disorders NEC	10018073	Adverse effect absent	10001424	No adverse event	10067482	1	222	13748	7978606	7992577	2.61417	0.366582	18.6422	N	2.60694	0.368802	18.4276	N	0.992163	N	1.38229	0.529742	-1.51977	2.57926	N	No Signal (-)	2.60682	0.365551	18.5898	N	0.763482	-3.01962	2.45091	N	1.69758	0.23805	12.1058	N	0.45	0.01	2.47	2.61(0.37,18.64)	2.61(0.37,18.43)	2.61(0.99)	1.38(-1.52)	0.76(-3.02)
45-64	Gastrointestinal disorders	10017947	Gastrointestinal signs and symptoms	10018012	Abdominal findings abnormal	10000063	Gastrointestinal sounds abnormal	10067715	1	153	1100	12921814	12923068	76.7785	10.7364	549.059	N	76.2864	10.8046	538.622	N	74.2383	N	6.25206	0.981056	-1.07418	3.03629	N	No Signal (-)	76.218	10.658	545.052	Y	1.54759	-2.23551	3.23502	N	2.92329	0.408782	20.9051	N	0.65	0.02	3.56	76.78(10.74,549.06)	76.29(10.80,538.62)	76.29(74.24)	6.25(-1.07)	1.55(-2.24)
NS	Respiratory, thoracic and mediastinal disorders	10038738	Respiratory tract signs and symptoms	10079101	Upper respiratory tract signs and symptoms	10046313	Oropharyngeal pain	10068319	1	173	24655	19358916	19383745	4.53868	0.63568	32.4057	N	4.51835	0.640022	31.8981	N	2.74304	N	2.17575	0.710038	-1.34195	2.76202	N	No Signal (-)	4.5182	0.632812	32.2594	N	1.05624	-2.72686	2.74366	N	2.0795	0.291251	14.8474	N	0.57	0.01	3.16	4.54(0.64,32.41)	4.52(0.64,31.90)	4.52(2.74)	2.18(-1.34)	1.06(-2.73)
18-44	Respiratory, thoracic and mediastinal disorders	10038738	Respiratory tract signs and symptoms	10079101	Upper respiratory tract signs and symptoms	10046313	Oropharyngeal pain	10068319	1	222	14260	7978094	7992577	2.52015	0.353398	17.9717	N	2.51333	0.355561	17.7659	N	0.912777	N	1.32954	0.514875	-1.53463	2.56438	N	No Signal (-)	2.51323	0.352428	17.9223	N	0.740345	-3.04276	2.42777	N	1.67057	0.234263	11.9132	N	0.45	0.01	2.47	2.52(0.35,17.97)	2.51(0.36,17.77)	2.51(0.91)	1.33(-1.53)	0.74(-3.04)
45-64	Respiratory, thoracic and mediastinal disorders	10038738	Respiratory tract signs and symptoms	10079101	Upper respiratory tract signs and symptoms	10046313	Oropharyngeal pain	10068319	1	153	24089	12898825	12923068	3.49977	0.48981	25.0064	N	3.48354	0.493804	24.5747	N	1.77384	N	1.80051	0.633805	-1.41968	2.68729	N	No Signal (-)	3.48344	0.487524	24.8897	N	0.930394	-2.85271	2.61782	N	1.9058	0.266725	13.6172	N	0.65	0.02	3.56	3.50(0.49,25.01)	3.48(0.49,24.57)	3.48(1.77)	1.80(-1.42)	0.93(-2.85)
NS	Pregnancy, puerperium and perinatal conditions	10036585	Foetal complications	10016849	Foetal complications NEC	10016850	Foetal hypokinesia	10068461	1	173	443	19383128	19383745	252.915	35.3462	1809.69	N	251.467	35.5427	1779.15	N	248.915	N	7.97098	0.994216	-1.06224	3.05067	N	No Signal (-)	250.903	35.065	1795.3	Y	1.57351	-2.20959	3.26093	N	2.97628	0.415951	21.2963	N	0.57	0.01	3.16	252.91(35.35,1809.69)	251.47(35.54,1779.15)	251.47(248.91)	7.97(-1.06)	1.57(-2.21)
NS	Investigations	10022891	Protein and chemistry analyses NEC	10037000	Protein analyses NEC	10036998	C-reactive protein abnormal	10068559	1	173	1065	19382506	19383745	105.2	14.7212	751.772	N	104.601	14.8036	739.1	N	102.52	N	6.70741	0.986169	-1.06764	3.03997	N	No Signal (-)	104.504	14.6238	746.799	Y	1.55761	-2.22549	3.24504	N	2.94366	0.411923	21.0359	N	0.57	0.01	3.16	105.20(14.72,751.77)	104.60(14.80,739.10)	104.60(102.52)	6.71(-1.07)	1.56(-2.23)
45-64	Renal and urinary disorders	10038359	Nephropathies	10029149	Nephritis NEC	10029137	Tubulointerstitial nephritis and uveitis syndrome	10069034	1	153	39	12922875	12923068	2165.72	295.665	15863.8	N	2151.67	297.473	15563.3	N	2095.93	N	11.0347	0.999291	-1.10297	3.10155	N	No Signal (-)	2097.9	286.405	15367	Y	1.58359	-2.19951	3.27101	N	2.99714	0.40917	21.9539	N	0.65	0.02	3.56	2165.72(295.66,15863.8)	2151.67(297.47,15563.4)	2151.67(2095.93)	11.03(-1.10)	1.58(-2.20)
NS	Product issues	10077536	Product quality, supply, distribution, manufacturing and quality system issues	10077537	Product physical issues	10069219	Product odour abnormal	10069226	1	173	4377	19379194	19383745	25.5925	3.58379	182.761	N	25.4512	3.60448	179.71	N	23.4904	N	4.66934	0.944062	-1.10831	2.99643	N	No Signal (-)	25.4456	3.56321	181.712	Y	1.4758	-2.3073	3.16323	N	2.78139	0.389485	19.8624	N	0.57	0.01	3.16	25.59(3.58,182.76)	25.45(3.60,179.71)	25.45(23.49)	4.67(-1.11)	1.48(-2.31)
NS	Injury, poisoning and procedural complications	10022117	Medication errors and other product use errors and issues	10079145	Product confusion errors and issues	10079148	Product label confusion	10069273	1	173	3456	19380115	19383745	32.4143	4.53879	231.49	N	32.2337	4.56478	227.616	N	30.2614	N	5.0101	0.955649	-1.09684	3.00814	N	No Signal (-)	32.2247	4.51224	230.137	Y	1.49809	-2.28501	3.18552	N	2.82469	0.395525	20.1728	N	0.57	0.01	3.16	32.41(4.54,231.49)	32.23(4.56,227.62)	32.23(30.26)	5.01(-1.10)	1.50(-2.29)
18-44	Product issues	10077536	Product quality, supply, distribution, manufacturing and quality system issues	10077537	Product quality issues NEC	10069324	Product quality issue	10069327	1	222	13582	7978772	7992577	2.64618	0.37107	18.8705	N	2.6388	0.373309	18.6528	N	1.01942	N	1.39981	0.534595	-1.51492	2.58411	N	No Signal (-)	2.63868	0.370018	18.817	N	0.771064	-3.01204	2.45849	N	1.70653	0.239304	12.1696	N	0.45	0.01	2.47	2.65(0.37,18.87)	2.64(0.37,18.65)	2.64(1.02)	1.40(-1.51)	0.77(-3.01)
18-44	Product issues	10077536	Product quality, supply, distribution, manufacturing and quality system issues	10077537	Product quality issues NEC	10069324	Product complaint	10069902	1	222	4488	7987866	7992577	8.01724	1.12408	57.181	N	7.98577	1.12958	56.4571	N	6.11307	N	2.99715	0.829002	-1.22082	2.87882	N	No Signal (-)	7.98422	1.11945	56.9455	N	1.26246	-2.52064	2.94989	N	2.39905	0.336366	17.1106	N	0.45	0.01	2.47	8.02(1.12,57.18)	7.99(1.13,56.46)	7.99(6.11)	3.00(-1.22)	1.26(-2.52)
18-44	Injury, poisoning and procedural complications	10022117	Exposures, chemical injuries and poisoning	10071947	Poisoning and toxicity	10035777	Toxicity to various agents	10070863	1	222	42603	7949751	7992577	0.840544	0.117874	5.9938	N	0.841259	0.119018	5.94629	N	0.0301134	N	-0.249372	-0.133595	-2.18301	1.91582	N	No Signal (-)	0.841263	0.117975	5.99893	N	-0.170942	-3.95404	1.51648	N	0.888263	0.124566	6.33408	N	0.45	0.01	2.47	0.84(0.12,5.99)	0.84(0.12,5.95)	0.84(0.03)	-0.25(-2.18)	-0.17(-3.95)
≥65	Injury, poisoning and procedural complications	10022117	Exposures, chemical injuries and poisoning	10071947	Poisoning and toxicity	10035777	Toxicity to various agents	10070863	1	105	25721	11985692	12011519	4.43799	0.619311	31.8027	N	4.40555	0.626313	30.9891	N	2.63809	N	2.13928	0.702347	-1.35699	2.76168	N	No Signal (-)	4.40542	0.614766	31.5693	N	1.04495	-2.73815	2.73238	N	2.06329	0.287928	14.7856	N	0.94	0.02	5.14	4.44(0.62,31.80)	4.41(0.63,30.99)	4.41(2.64)	2.14(-1.36)	1.04(-2.74)
≥65	Gastrointestinal disorders	10017947	Gastrointestinal conditions NEC	10017943	Gastrointestinal disorders NEC	10017948	Functional gastrointestinal disorder	10071275	1	105	903	12010510	12011519	126.673	17.6585	908.687	N	125.488	17.8211	883.622	N	123.368	N	6.96982	0.988416	-1.07307	3.04991	N	No Signal (-)	125.35	17.4741	899.194	Y	1.56213	-2.22098	3.24955	N	2.95289	0.411639	21.1825	N	0.94	0.02	5.14	126.67(17.66,908.69)	125.49(17.82,883.62)	125.49(123.37)	6.97(-1.07)	1.56(-2.22)
NS	Injury, poisoning and procedural complications	10022117	Exposures, chemical injuries and poisoning	10071947	Exposures associated with pregnancy, delivery and lactation	10071949	Foetal exposure during pregnancy	10071404	1	173	55674	19327897	19383745	2.00672	0.281064	14.3274	N	2.00093	0.283437	14.1256	N	0.502132	N	1.00066	0.412488	-1.63945	2.46443	N	No Signal (-)	2.00091	0.280251	14.286	N	0.585292	-3.19781	2.27272	N	1.50034	0.21014	10.712	N	0.57	0.01	3.16	2.01(0.28,14.33)	2.00(0.28,14.13)	2.00(0.50)	1.00(-1.64)	0.59(-3.20)
45-64	Infections and infestations	10021881	Infections - pathogen unspecified	10021879	Abdominal and gastrointestinal infections	10017967	Colonic abscess	10073573	1	153	198	12922716	12923068	426.577	59.4105	3062.89	N	423.813	59.7822	3004.54	N	419.702	N	8.72003	0.996543	-1.06697	3.06005	N	No Signal (-)	421.689	58.7297	3027.79	Y	1.57814	-2.20496	3.26556	N	2.98584	0.415846	21.4388	N	0.65	0.02	3.56	426.58(59.41,3062.89)	423.81(59.78,3004.54)	423.81(419.70)	8.72(-1.07)	1.58(-2.20)
NS	Injury, poisoning and procedural complications	10022117	Medication errors and other product use errors and issues	10079145	Product administration errors and issues	10079147	Expired product administered	10074902	1	173	17029	19366542	19383745	6.57381	0.9207	46.937	N	6.54177	0.926622	46.1836	N	4.69849	N	2.70961	0.793658	-1.25837	2.84568	N	No Signal (-)	6.54145	0.916168	46.706	N	1.20009	-2.58301	2.88752	N	2.29754	0.321784	16.4045	N	0.57	0.01	3.16	6.57(0.92,46.94)	6.54(0.93,46.18)	6.54(4.70)	2.71(-1.26)	1.20(-2.58)
18-44	Injury, poisoning and procedural complications	10022117	Medication errors and other product use errors and issues	10079145	Product administration errors and issues	10079147	Expired product administered	10074902	1	222	2615	7989739	7992577	13.7628	1.92936	98.1754	N	13.7056	1.93833	96.9098	N	11.7779	N	3.77618	0.897887	-1.15226	2.94803	N	No Signal (-)	13.7007	1.92066	97.7325	N	1.38838	-2.39472	3.07581	N	2.61785	0.366987	18.6741	N	0.45	0.01	2.47	13.76(1.93,98.18)	13.71(1.94,96.91)	13.71(11.78)	3.78(-1.15)	1.39(-2.39)
18-44	Injury, poisoning and procedural complications	10022117	Off label uses and intentional product misuses/use issues	10079156	Intentional product misuses	10079157	Intentional product misuse	10074903	1	222	17041	7975313	7992577	2.10814	0.295626	15.0334	N	2.10317	0.297539	14.8664	N	0.579847	N	1.07252	0.436698	-1.61279	2.48618	N	No Signal (-)	2.10311	0.29492	14.9975	N	0.620768	-3.16233	2.30819	N	1.53769	0.215632	10.9655	N	0.45	0.01	2.47	2.11(0.30,15.03)	2.10(0.30,14.87)	2.10(0.58)	1.07(-1.61)	0.62(-3.16)
≥65	Gastrointestinal disorders	10017947	Oral soft tissue conditions	10031013	Oral soft tissue swelling and oedema	10031020	Mouth swelling	10075203	1	105	1353	12010060	12011519	84.5392	11.7892	606.223	N	83.7511	11.8982	589.52	N	81.7118	N	6.38698	0.98269	-1.07806	3.04344	N	No Signal (-)	83.69	11.6708	600.133	Y	1.55089	-2.23221	3.23832	N	2.92998	0.408593	21.0106	N	0.94	0.02	5.14	84.54(11.79,606.22)	83.75(11.90,589.52)	83.75(81.71)	6.39(-1.08)	1.55(-2.23)
NS	Injury, poisoning and procedural complications	10022117	Medication errors and other product use errors and issues	10079145	Medication errors, product use errors and issues NEC	10079146	Product use issue	10076309	1	173	62375	19321196	19383745	1.79051	0.250782	12.7837	N	1.78597	0.252988	12.6081	N	0.347	N	0.836697	0.355543	-1.69639	2.40748	N	No Signal (-)	1.78596	0.250144	12.7512	N	0.501002	-3.2821	2.18843	N	1.4152	0.198215	10.1041	N	0.57	0.01	3.16	1.79(0.25,12.78)	1.79(0.25,12.61)	1.79(0.35)	0.84(-1.70)	0.50(-3.28)
18-44	Injury, poisoning and procedural complications	10022117	Medication errors and other product use errors and issues	10079145	Medication errors, product use errors and issues NEC	10079146	Product use issue	10076309	1	222	18370	7973984	7992577	1.9553	0.274194	13.9434	N	1.95102	0.276014	13.7908	N	0.464612	N	0.964187	0.400784	-1.64869	2.45026	N	No Signal (-)	1.95096	0.273586	13.9125	N	0.566945	-3.21616	2.25437	N	1.48138	0.207736	10.5639	N	0.45	0.01	2.47	1.96(0.27,13.94)	1.95(0.28,13.79)	1.95(0.46)	0.96(-1.65)	0.57(-3.22)
18-44	Injury, poisoning and procedural complications	10022117	Medication errors and other product use errors and issues	10079145	Medication errors, product use errors and issues NEC	10079146	Product use in unapproved indication	10076476	1	222	29193	7963161	7992577	1.22872	0.172309	8.76195	N	1.2277	0.173688	8.67785	N	0.0423835	N	0.295945	0.137474	-1.91196	2.18691	N	No Signal (-)	1.22769	0.172164	8.75458	N	0.190406	-3.59269	1.87783	N	1.14108	0.160019	8.13701	N	0.45	0.01	2.47	1.23(0.17,8.76)	1.23(0.17,8.68)	1.23(0.04)	0.30(-1.91)	0.19(-3.59)
≥65	Injury, poisoning and procedural complications	10022117	Medication errors and other product use errors and issues	10079145	Medication errors, product use errors and issues NEC	10079146	Product use in unapproved indication	10076476	1	105	33918	11977495	12011519	3.36315	0.469324	24.1002	N	3.34086	0.474956	23.4997	N	1.64478	N	1.74019	0.61909	-1.44023	2.67841	N	No Signal (-)	3.34079	0.466203	23.9399	N	0.908098	-2.875	2.59552	N	1.87657	0.261873	13.4474	N	0.94	0.02	5.14	3.36(0.47,24.10)	3.34(0.47,23.50)	3.34(1.64)	1.74(-1.44)	0.91(-2.88)
18-44	Injury, poisoning and procedural complications	10022117	Medication errors and other product use errors and issues	10079145	Medication errors, product use errors and issues NEC	10079146	Prescription drug used without a prescription	10076639	1	222	928	7991426	7992577	38.7903	5.43417	276.894	N	38.6209	5.45828	273.267	N	36.6116	N	5.26979	0.962879	-1.08867	3.01443	N	No Signal (-)	38.5804	5.40476	275.395	Y	1.51205	-2.27105	3.19947	N	2.85215	0.39956	20.3592	N	0.45	0.01	2.47	38.79(5.43,276.89)	38.62(5.46,273.27)	38.62(36.61)	5.27(-1.09)	1.51(-2.27)
45-64	Injury, poisoning and procedural complications	10022117	Medication errors and other product use errors and issues	10079145	Product administration errors and issues	10079147	Contraindicated product administered	10078504	1	153	5149	12917765	12923068	16.3973	2.29454	117.179	N	16.2973	2.30986	114.987	N	14.3616	N	4.0263	0.913513	-1.14028	2.96731	N	No Signal (-)	16.2944	2.28014	116.443	Y	1.41794	-2.36516	3.10536	N	2.67203	0.373908	19.0949	N	0.65	0.02	3.56	16.40(2.29,117.18)	16.30(2.31,114.99)	16.30(14.36)	4.03(-1.14)	1.42(-2.37)
≥65	Injury, poisoning and procedural complications	10022117	Medication errors and other product use errors and issues	10079145	Product administration errors and issues	10079147	Contraindicated product administered	10078504	1	105	4704	12006709	12011519	24.309	3.39169	174.228	N	24.0891	3.42403	169.474	N	22.1346	N	4.59002	0.940753	-1.11893	3.00044	N	No Signal (-)	24.0842	3.36033	172.617	Y	1.46987	-2.31323	3.1573	N	2.76998	0.386478	19.853	N	0.94	0.02	5.14	24.31(3.39,174.23)	24.09(3.42,169.47)	24.09(22.13)	4.59(-1.12)	1.47(-2.31)
≥65	Gastrointestinal disorders	10017947	Peritoneal and retroperitoneal conditions	10034652	Peritoneal and retroperitoneal disorders	10034653	Intra-abdominal fluid collection	10078659	1	105	481	12010932	12011519	237.817	33.1208	1707.59	N	235.583	33.4243	1660.44	N	233.112	N	7.87711	0.993806	-1.06963	3.05725	N	No Signal (-)	235.096	32.7419	1688.05	Y	1.57274	-2.21036	3.26017	N	2.97469	0.414287	21.3591	N	0.94	0.02	5.14	237.82(33.12,1707.59)	235.58(33.42,1660.44)	235.58(233.11)	7.88(-1.07)	1.57(-2.21)
≥65	General disorders and administration site conditions	10018065	General system disorders NEC	10018073	General signs and symptoms NEC	10018072	Illness	10080284	1	105	14198	11997215	12011519	8.04756	1.12298	57.6706	N	7.98107	1.13459	56.1415	N	6.11316	N	2.99649	0.828159	-1.23124	2.88756	N	No Signal (-)	7.98058	1.11364	57.1907	N	1.26233	-2.52077	2.94976	N	2.39883	0.334741	17.1906	N	0.94	0.02	5.14	8.05(1.12,57.67)	7.98(1.13,56.14)	7.98(6.11)	3.00(-1.23)	1.26(-2.52)
NS	Injury, poisoning and procedural complications	10022117	Medication errors and other product use errors and issues	10079145	Medication errors, product use errors and issues NEC	10079146	Wrong dose	10080304	1	173	801	19382770	19383745	139.874	19.5674	999.863	N	139.076	19.6767	982.997	N	136.918	N	7.11794	0.989579	-1.06485	3.04401	N	No Signal (-)	138.904	19.4317	992.928	Y	1.56434	-2.21876	3.25176	N	2.95742	0.413723	21.1405	N	0.57	0.01	3.16	139.87(19.57,999.86)	139.08(19.68,983.00)	139.08(136.92)	7.12(-1.06)	1.56(-2.22)
NS	Injury, poisoning and procedural complications	10022117	Medication errors and other product use errors and issues	10079145	Product administration errors and issues	10079147	Incorrect route of product administration	10081202	1	173	23019	19360552	19383745	4.86167	0.680915	34.7118	N	4.83947	0.685507	34.1652	N	3.0496	N	2.2748	0.727573	-1.32442	2.77957	N	No Signal (-)	4.83931	0.677783	34.5522	N	1.08591	-2.69719	2.77334	N	2.12272	0.297304	15.156	N	0.57	0.01	3.16	4.86(0.68,34.71)	4.84(0.69,34.17)	4.84(3.05)	2.27(-1.32)	1.09(-2.70)
18-44	Injury, poisoning and procedural complications	10022117	Medication errors and other product use errors and issues	10079145	Product administration errors and issues	10079147	Incorrect route of product administration	10081202	1	222	4595	7987759	7992577	7.83045	1.0979	55.8484	N	7.79982	1.10328	55.1421	N	5.93014	N	2.96317	0.825165	-1.22464	2.87497	N	No Signal (-)	7.79834	1.0934	55.6194	N	1.25559	-2.52751	2.94302	N	2.38765	0.33477	17.0293	N	0.45	0.01	2.47	7.83(1.10,55.85)	7.80(1.10,55.14)	7.80(5.93)	2.96(-1.22)	1.26(-2.53)
NS	General disorders and administration site conditions	10018065	Therapeutic and nontherapeutic effects (excl toxicity)	10062915	Therapeutic and nontherapeutic responses	10043409	Therapeutic product effect decreased	10082201	1	173	44228	19339343	19383745	2.52754	0.354009	18.046	N	2.51876	0.356788	17.7813	N	0.917857	N	1.3327	0.515278	-1.53667	2.56723	N	No Signal (-)	2.51873	0.352775	17.9831	N	0.741741	-3.04136	2.42917	N	1.67219	0.234209	11.939	N	0.57	0.01	3.16	2.53(0.35,18.05)	2.52(0.36,17.78)	2.52(0.92)	1.33(-1.54)	0.74(-3.04)
18-44	Injury, poisoning and procedural complications	10022117	Medication errors and other product use errors and issues	10079145	Product administration errors and issues	10079147	Product dose omission issue	10084406	1	222	57447	7934907	7992577	0.622188	0.0872533	4.43671	N	0.623882	0.088265	4.40977	N	0.228387	N	-0.68064	-0.384086	-2.43349	1.66532	N	No Signal (-)	0.623889	0.0874918	4.44884	N	-0.487384	-4.27048	1.20004	N	0.713318	0.100033	5.08654	N	0.45	0.01	2.47	0.62(0.09,4.44)	0.62(0.09,4.41)	0.62(0.23)	-0.68(-2.43)	-0.49(-4.27)
NS	Product issues	10077536	Product quality, supply, distribution, manufacturing and quality system issues	10077537	Product quality issues NEC	10069324	Product delivery mechanism issue	10084427	1	173	2860	19380711	19383745	39.1704	5.48448	279.756	N	38.951	5.51571	275.065	N	36.9692	N	5.2831	0.963196	-1.08942	3.01581	N	No Signal (-)	38.9377	5.45191	278.095	Y	1.5127	-2.2704	3.20013	N	2.85344	0.399527	20.3793	N	0.57	0.01	3.16	39.17(5.48,279.76)	38.95(5.52,275.07)	38.95(36.97)	5.28(-1.09)	1.51(-2.27)
NS	Reproductive system and breast disorders	10038604	Menstrual cycle and uterine bleeding disorders	10013326	Menstruation with increased bleeding	10027342	Heavy menstrual bleeding	10085423	1	173	8117	19375454	19383745	13.7978	1.93234	98.5227	N	13.7243	1.94388	96.8967	N	11.8006	N	3.77849	0.897947	-1.15421	2.9501	N	No Signal (-)	13.7227	1.92182	97.9863	N	1.38868	-2.39442	3.0761	N	2.61839	0.366697	18.6965	N	0.57	0.01	3.16	13.80(1.93,98.52)	13.72(1.94,96.90)	13.72(11.80)	3.78(-1.15)	1.39(-2.39)
NS	Respiratory, thoracic and mediastinal disorders	10038738	Bronchial disorders (excl neoplasms)	10006436	Bronchospasm and obstruction	10006484	NSAID exacerbated respiratory disease	10087423	1	173	193	19383378	19383745	580.532	80.9014	4165.78	N	577.201	81.3488	4095.47	N	572.244	N	9.16549	0.997462	-1.06482	3.05974	N	No Signal (-)	574.231	80.0234	4120.56	Y	1.57995	-2.20315	3.26737	N	2.98959	0.416621	21.4527	N	0.57	0.01	3.16	580.53(80.90,4165.78)	577.20(81.35,4095.47)	577.20(572.24)	9.17(-1.06)	1.58(-2.20)
<18	Respiratory, thoracic and mediastinal disorders	10038738	Bronchial disorders (excl neoplasms)	10006436	Bronchospasm and obstruction	10006484	NSAID exacerbated respiratory disease	10087423	1	130	80	2025764	2025975	194.785	26.9022	1410.34	N	193.306	27.0994	1378.89	N	188.957	N	7.57691	0.992313	-1.08791	3.07254	N	No Signal (-)	190.932	26.3699	1382.44	Y	1.56993	-2.21317	3.25736	N	2.9689	0.410041	21.4963	N	0.76	0.02	4.18	194.79(26.90,1410.34)	193.31(27.10,1378.89)	193.31(188.96)	7.58(-1.09)	1.57(-2.21)
[truncated: 1 more columns]

## Sheet: HLT High Level Term
Subgroup Stratification	System Organ Class (SOC) Name	System Organ Class (SOC) Code	High Level Group Term (HLGT) Name	High Level Group Term (HLGT) Code	High Level Term (HLT) Name	High Level Term (HLT) Code	a (Target Drug - Target Report)	b (Target Drug - Other Report)	c (Other Drug - Target Report)	d (Other Drug - Other Report)	N (Total)	ROR Value (Reporting Odds Ratio)	ROR 95% CI Lower Limit	ROR 95% CI Upper Limit	ROR Signal (Y=Yes, N=No)	PRR Value (Proportional Reporting Ratio)	PRR 95% CI Lower Limit	PRR 95% CI Upper Limit	PRR Signal (Y=Yes, N=No)	Chi-Square	MHRA (aka PRR method) Signal (Y=Yes, N=No)	IC Value (Information Component)	EIC Value (Empirical IC)	IC 95% CI Lower Limit (IC025)	IC 95% CI Upper Limit	IC Signal (Y=Yes, N=No)	IC Signal Strength	EBGM Value (Empirical Bayes Geometric Mean)	EBGM 95% CI Lower Limit	EBGM 95% CI Upper Limit	EBGM Signal (Y=Yes, N=No)	IC Value (Exact Method)	IC 95% CI Lower Limit (Exact Method)	IC 95% CI Upper Limit (Exact Method)	IC Signal (Exact Method) (Y=Yes, N=No)	ROR Value (Noren et al.)	ROR 95% CI Lower Limit (Noren et al.)	ROR 95% CI Upper Limit (Noren et al.)	ROR Signal (Noren et al.) (Y=Yes, N=No)	Proportion (Binomial Ratio)	95% CI Lower Limit (Binomial Proportion, Clopper-Pearson Exact)	95% CI Upper Limit (Binomial Proportion, Clopper-Pearson Exact)	ROR (95% Confidence Interval)	PRR (95% Confidence Interval)	PRR (Chi-Square)	IC (IC025)	IC (IC025) (Noren et al.)	EBGM (EBGM05)
<18	Renal and urinary disorders	10038359	Renal disorders (excl nephropathies)	10038430	Renal failure and impairment	10038443	21	110	11423	2014421	2025975	33.6664	21.1024	53.7108	Y	28.4298	19.2033	42.0893	Y	557.896	Y	4.82678	3.65564	2.99064	4.32064	Y	Moderate Signal (++)	28.3795	17.7885	45.2761	Y	4.11596	3.3842	4.62854	Y	17.3391	10.8683	27.6625	Y	16.03	10.21	23.45	33.67(21.10,53.71)	28.43(19.20,42.09)	28.43(557.90)	4.83(2.99)	4.12(3.38)	28.38(17.79)
<18	Gastrointestinal disorders	10017947	Gastrointestinal signs and symptoms	10018012	Gastrointestinal and abdominal pains (excl oral and throat)	10017926	14	117	17462	2008382	2025975	13.7624	7.90467	23.961	Y	12.3985	7.55571	20.3452	Y	147.866	Y	3.63103	2.81016	2.02367	3.59665	Y	Moderate Signal (++)	12.3894	7.11603	21.5705	Y	3.15311	2.25026	3.77432	Y	8.89569	5.10939	15.4878	Y	10.69	5.97	17.28	13.76(7.90,23.96)	12.40(7.56,20.35)	12.40(147.87)	3.63(2.02)	3.15(2.25)	12.39(7.12)
18-44	Renal and urinary disorders	10038359	Renal disorders (excl nephropathies)	10038430	Renal failure and impairment	10038443	12	211	46154	7946200	7992577	9.79149	5.4727	17.5185	Y	9.31841	5.37386	16.1583	Y	89.6031	Y	3.21975	2.50265	1.67939	3.32592	Y	Moderate Signal (++)	9.31625	5.20707	16.6682	Y	2.80545	1.82682	3.47296	Y	6.99077	3.90731	12.5075	Y	5.38	2.81	9.21	9.79(5.47,17.52)	9.32(5.37,16.16)	9.32(89.60)	3.22(1.68)	2.81(1.83)	9.32(5.21)
NS	General disorders and administration site conditions	10018065	Therapeutic and nontherapeutic effects (excl toxicity)	10062915	Therapeutic and nontherapeutic responses	10043409	12	162	1047216	18336355	19383745	1.29701	0.721569	2.33135	N	1.27653	0.739482	2.20359	N	0.759868	N	0.352219	0.314377	-0.515081	1.14384	N	No Signal (-)	1.27652	0.710172	2.29453	N	0.336349	-0.642287	1.00386	N	1.26256	0.702403	2.26943	N	6.9	3.61	11.74	1.30(0.72,2.33)	1.28(0.74,2.20)	1.28(0.76)	0.35(-0.52)	0.34(-0.64)	1.28(0.71)
18-44	Injury, poisoning and procedural complications	10022117	Exposures, chemical injuries and poisoning	10071947	Exposures associated with pregnancy, delivery and lactation	10071949	9	214	78139	7914215	7992577	4.2596	2.18629	8.29906	Y	4.12805	2.17657	7.82916	Y	21.5408	Y	2.04533	1.64828	0.715639	2.58092	Y	Weak Signal (+)	4.12769	2.11859	8.04205	Y	1.82548	0.686515	2.58707	Y	3.54425	1.81913	6.90533	Y	4.04	1.86	7.52	4.26(2.19,8.30)	4.13(2.18,7.83)	4.13(21.54)	2.05(0.72)	1.83(0.69)	4.13(2.12)
18-44	Injury, poisoning and procedural complications	10022117	Medication errors and other product use errors and issues	10079145	Product administration errors and issues	10079147	9	214	163818	7828536	7992577	2.00978	1.03156	3.91561	Y	1.96902	1.03822	3.73433	Y	4.38158	N	0.977441	0.838708	-0.093903	1.77132	N	No Signal (-)	1.96897	1.01062	3.83611	N	0.90568	-0.233285	1.66727	N	1.87343	0.961579	3.64997	N	4.04	1.86	7.52	2.01(1.03,3.92)	1.97(1.04,3.73)	1.97(4.38)	0.98(-0.09)	0.91(-0.23)	1.97(1.01)
45-64	General disorders and administration site conditions	10018065	General system disorders NEC	10018073	Oedema NEC	10030113	8	146	51043	12871871	12923068	13.8179	6.78162	28.1547	Y	13.1521	6.69792	25.8254	Y	90.1668	Y	3.71701	2.48079	1.49138	3.47019	Y	Weak Signal (+)	13.1501	6.45389	26.7941	Y	2.93904	1.72644	3.74206	Y	7.669	3.76383	15.626	Y	5.19	2.27	9.98	13.82(6.78,28.15)	13.15(6.70,25.83)	13.15(90.17)	3.72(1.49)	2.94(1.73)	13.15(6.45)
18-44	Gastrointestinal disorders	10017947	Gastrointestinal signs and symptoms	10018012	Nausea and vomiting symptoms	10028817	7	216	192645	7799709	7992577	1.31209	0.618098	2.7853	N	1.3023	0.628151	2.69995	N	0.503312	N	0.381047	0.322088	-0.716128	1.3603	N	No Signal (-)	1.30229	0.613478	2.76448	N	0.352262	-0.950101	1.20427	N	1.27656	0.601359	2.70987	N	3.14	1.27	6.36	1.31(0.62,2.79)	1.30(0.63,2.70)	1.30(0.50)	0.38(-0.72)	0.35(-0.95)	1.30(0.61)
45-64	Respiratory, thoracic and mediastinal disorders	10038738	Respiratory disorders NEC	10038716	Breathing abnormalities	10006334	7	147	168618	12754296	12923068	3.60191	1.68743	7.68849	Y	3.48364	1.68925	7.18412	Y	12.5583	Y	1.80055	1.40425	0.358096	2.45041	Y	Weak Signal (+)	3.48354	1.63197	7.43582	N	1.57952	0.277157	2.43153	Y	2.9887	1.40015	6.37956	Y	4.55	1.85	9.14	3.60(1.69,7.69)	3.48(1.69,7.18)	3.48(12.56)	1.80(0.36)	1.58(0.28)	3.48(1.63)
<18	Gastrointestinal disorders	10017947	Gastrointestinal signs and symptoms	10018012	Nausea and vomiting symptoms	10028817	7	124	40968	1984876	2025975	2.73505	1.27718	5.85704	Y	2.64234	1.28512	5.4329	Y	7.29178	Y	1.40166	1.12432	0.0736339	2.17501	Y	Weak Signal (+)	2.64206	1.23375	5.6579	N	1.25179	-0.0505731	2.1038	N	2.38137	1.11202	5.09964	Y	5.34	2.18	10.7	2.74(1.28,5.86)	2.64(1.29,5.43)	2.64(7.29)	1.40(0.07)	1.25(-0.05)	2.64(1.23)
NS	Respiratory, thoracic and mediastinal disorders	10038738	Respiratory tract signs and symptoms	10079101	Upper respiratory tract signs and symptoms	10046313	7	167	122428	19261143	19383745	6.59452	3.09578	14.0474	Y	6.36945	3.08248	13.1614	Y	31.8847	Y	2.6711	1.92592	0.882695	2.96915	Y	Weak Signal (+)	6.36914	2.98998	13.5673	Y	2.22968	0.927314	3.08169	Y	4.69029	2.20185	9.99107	Y	4.02	1.63	8.11	6.59(3.10,14.05)	6.37(3.08,13.16)	6.37(31.88)	2.67(0.88)	2.23(0.93)	6.37(2.99)
NS	Skin and subcutaneous tissue disorders	10040785	Angioedema and urticaria	10002426	Angioedemas	10002425	7	167	8671	19374900	19383745	93.6595	43.9563	199.564	Y	89.9318	43.51	185.882	Y	615.38	Y	6.48961	2.89117	1.84751	3.93482	Y	Moderate Signal (++)	89.8601	42.1732	191.469	Y	3.698	2.39564	4.55001	Y	12.978	6.09086	27.6529	Y	4.02	1.63	8.11	93.66(43.96,199.56)	89.93(43.51,185.88)	89.93(615.38)	6.49(1.85)	3.70(2.40)	89.86(42.17)
18-44	Respiratory, thoracic and mediastinal disorders	10038738	Respiratory tract signs and symptoms	10079101	Upper respiratory tract signs and symptoms	10046313	6	217	53352	7939002	7992577	4.1144	1.82813	9.25988	Y	4.03061	1.83042	8.87547	Y	13.7626	Y	2.01087	1.48806	0.380508	2.59561	Y	Weak Signal (+)	4.03027	1.79075	9.07053	N	1.70859	0.293535	2.61977	Y	3.26841	1.45224	7.35589	Y	2.69	0.99	5.76	4.11(1.83,9.26)	4.03(1.83,8.88)	4.03(13.76)	2.01(0.38)	1.71(0.29)	4.03(1.79)
18-44	Respiratory, thoracic and mediastinal disorders	10038738	Respiratory disorders NEC	10038716	Breathing abnormalities	10006334	6	217	89441	7902913	7992577	2.4431	1.08555	5.49836	Y	2.40428	1.09187	5.29416	Y	4.97658	Y	1.26555	0.997171	-0.110353	2.1047	N	No Signal (-)	2.40418	1.06826	5.41076	N	1.11757	-0.297483	2.02876	N	2.16981	0.96412	4.8833	N	2.69	0.99	5.76	2.44(1.09,5.50)	2.40(1.09,5.29)	2.40(4.98)	1.27(-0.11)	1.12(-0.30)	2.40(1.07)
18-44	Skin and subcutaneous tissue disorders	10040785	Angioedema and urticaria	10002426	Angioedemas	10002425	6	217	6912	7985442	7992577	31.9438	14.1892	71.9143	Y	31.1112	14.1242	68.5285	Y	174.86	Y	4.95815	2.55166	1.44363	3.65968	Y	Weak Signal (+)	31.0851	13.8078	69.9811	Y	3.22947	1.81442	4.14066	Y	9.37926	4.1662	21.1153	Y	2.69	0.99	5.76	31.94(14.19,71.91)	31.11(14.12,68.53)	31.11(174.86)	4.96(1.44)	3.23(1.81)	31.09(13.81)
18-44	Gastrointestinal disorders	10017947	Gastrointestinal signs and symptoms	10018012	Gastrointestinal and abdominal pains (excl oral and throat)	10017926	6	217	87815	7904539	7992577	2.48885	1.10588	5.60132	Y	2.44879	1.11209	5.39219	Y	5.19974	Y	1.29201	1.01604	-0.091484	2.12357	N	No Signal (-)	2.4487	1.08804	5.51095	N	1.13959	-0.275467	2.05077	N	2.20318	0.978945	4.95839	N	2.69	0.99	5.76	2.49(1.11,5.60)	2.45(1.11,5.39)	2.45(5.20)	1.29(-0.09)	1.14(-0.28)	2.45(1.09)
45-64	Respiratory, thoracic and mediastinal disorders	10038738	Respiratory tract signs and symptoms	10079101	Upper respiratory tract signs and symptoms	10046313	6	148	100721	12822193	12923068	5.16098	2.2816	11.6741	Y	4.99886	2.28134	10.9535	Y	19.3431	Y	2.32153	1.66453	0.54956	2.77949	Y	Weak Signal (+)	4.99862	2.20983	11.3069	Y	1.93462	0.519571	2.84581	Y	3.82279	1.69	8.64713	Y	3.9	1.44	8.29	5.16(2.28,11.67)	5.00(2.28,10.95)	5.00(19.34)	2.32(0.55)	1.93(0.52)	5.00(2.21)
45-64	Immune system disorders	10021428	Allergic conditions	10001708	Allergic conditions NEC	10027654	6	148	40570	12882344	12923068	12.873	5.69078	29.1197	Y	12.4104	5.66355	27.1946	Y	63.1348	Y	3.63328	2.23526	1.12024	3.35028	Y	Weak Signal (+)	12.4087	5.48554	28.0695	Y	2.7244	1.30934	3.63558	Y	6.60884	2.92158	14.9497	Y	3.9	1.44	8.29	12.87(5.69,29.12)	12.41(5.66,27.19)	12.41(63.13)	3.63(1.12)	2.72(1.31)	12.41(5.49)
45-64	Gastrointestinal disorders	10017947	Oral soft tissue conditions	10031013	Oral soft tissue swelling and oedema	10031020	6	148	11027	12911887	12923068	47.4703	20.982	107.398	Y	45.6598	20.8337	100.069	Y	262.171	Y	5.51208	2.62804	1.51278	3.74331	Y	Moderate Signal (++)	45.6355	20.171	103.247	Y	3.36364	1.94859	4.27482	Y	10.2933	4.54968	23.2879	Y	3.9	1.44	8.29	47.47(20.98,107.40)	45.66(20.83,100.07)	45.66(262.17)	5.51(1.51)	3.36(1.95)	45.64(20.17)
45-64	Gastrointestinal disorders	10017947	Gastrointestinal signs and symptoms	10018012	Nausea and vomiting symptoms	10028817	6	148	302274	12620640	12923068	1.69266	0.748315	3.82874	N	1.66567	0.760179	3.64976	N	1.63439	N	0.736095	0.597722	-0.517218	1.71266	N	No Signal (-)	1.66566	0.736379	3.76766	N	0.664052	-0.751002	1.57524	N	1.58453	0.700509	3.58414	N	3.9	1.44	8.29	1.69(0.75,3.83)	1.67(0.76,3.65)	1.67(1.63)	0.74(-0.52)	0.66(-0.75)	1.67(0.74)
NS	Injury, poisoning and procedural complications	10022117	Procedural related injuries and complications NEC	10069888	Eye and ear procedural complications	10015908	6	168	927	19382644	19383745	746.75	329.923	1690.2	Y	721.035	327.604	1586.95	Y	4286.68	Y	9.48463	2.79524	1.67907	3.91141	Y	Moderate Signal (++)	716.404	316.516	1621.51	Y	3.67647	2.26142	4.58766	Y	12.7858	5.64894	28.9395	Y	3.45	1.28	7.35	746.75(329.92,1690.20)	721.03(327.60,1586.95)	721.03(4286.68)	9.48(1.68)	3.68(2.26)	716.40(316.52)
NS	Respiratory, thoracic and mediastinal disorders	10038738	Respiratory disorders NEC	10038716	Breathing abnormalities	10006334	6	168	195301	19188270	19383745	3.50892	1.55421	7.92205	Y	3.4224	1.55906	7.51278	Y	10.392	Y	1.77498	1.34098	0.228784	2.45317	Y	Weak Signal (+)	3.42233	1.51585	7.72656	N	1.52847	0.113416	2.43966	Y	2.8848	1.27776	6.51298	Y	3.45	1.28	7.35	3.51(1.55,7.92)	3.42(1.56,7.51)	3.42(10.39)	1.77(0.23)	1.53(0.11)	3.42(1.52)
NS	Immune system disorders	10021428	Allergic conditions	10001708	Allergic conditions NEC	10027654	6	168	77444	19306127	19383745	8.90327	3.94346	20.1012	Y	8.63074	3.93161	18.9463	Y	40.6389	Y	3.10939	2.04246	0.930243	3.15468	Y	Weak Signal (+)	8.63015	3.82249	19.4846	Y	2.44314	1.02809	3.35433	Y	5.43825	2.40872	12.2781	Y	3.45	1.28	7.35	8.90(3.94,20.10)	8.63(3.93,18.95)	8.63(40.64)	3.11(0.93)	2.44(1.03)	8.63(3.82)
NS	Gastrointestinal disorders	10017947	Gastrointestinal signs and symptoms	10018012	Nausea and vomiting symptoms	10028817	6	168	358432	19025139	19383745	1.89567	0.839655	4.27981	N	1.86479	0.849498	4.09351	N	2.45154	N	0.898999	0.724635	-0.387548	1.83682	N	No Signal (-)	1.86477	0.825969	4.21005	N	0.806087	-0.608967	1.71727	N	1.74846	0.774452	3.94746	N	3.45	1.28	7.35	1.90(0.84,4.28)	1.86(0.85,4.09)	1.86(2.45)	0.90(-0.39)	0.81(-0.61)	1.86(0.83)
18-44	Injury, poisoning and procedural complications	10022117	Medication errors and other product use errors and issues	10079145	Medication errors, product use errors and issues NEC	10079146	5	218	96354	7896000	7992577	1.87954	0.774505	4.56118	N	1.85982	0.781765	4.4245	N	2.01167	N	0.895126	0.697209	-0.496453	1.89087	N	No Signal (-)	1.85977	0.76636	4.51322	N	0.786553	-0.775627	1.77115	N	1.72495	0.710803	4.18603	N	2.24	0.73	5.15	1.88(0.77,4.56)	1.86(0.78,4.42)	1.86(2.01)	0.90(-0.50)	0.79(-0.78)	1.86(0.77)
18-44	Injury, poisoning and procedural complications	10022117	Overdoses and underdoses NEC	10079159	Overdoses NEC	10076292	5	218	61486	7930868	7992577	2.95841	1.21906	7.17943	Y	2.9145	1.22508	6.93367	Y	6.33628	Y	1.54317	1.13957	-0.0541158	2.33325	N	No Signal (-)	2.91434	1.2009	7.07249	N	1.3117	-0.25048	2.2963	N	2.48234	1.02289	6.02411	Y	2.24	0.73	5.15	2.96(1.22,7.18)	2.91(1.23,6.93)	2.91(6.34)	1.54(-0.05)	1.31(-0.25)	2.91(1.20)
18-44	Gastrointestinal disorders	10017947	Oral soft tissue conditions	10031013	Oral soft tissue swelling and oedema	10031020	5	218	7378	7984976	7992577	24.8227	10.226	60.255	Y	24.2885	10.2067	57.7984	Y	111.676	Y	4.60127	2.3136	1.11951	3.5077	Y	Weak Signal (+)	24.2728	9.99942	58.9201	Y	2.96171	1.39953	3.94631	Y	7.79045	3.20936	18.9107	Y	2.24	0.73	5.15	24.82(10.23,60.25)	24.29(10.21,57.80)	24.29(111.68)	4.60(1.12)	2.96(1.40)	24.27(10.00)
<18	Injury, poisoning and procedural complications	10022117	Exposures, chemical injuries and poisoning	10071947	Poisoning and toxicity	10035777	5	126	13239	2012605	2025975	6.03258	2.46761	14.7479	Y	5.84049	2.47193	13.7995	Y	20.1829	Y	2.54564	1.68737	0.482679	2.89205	Y	Weak Signal (+)	5.83867	2.38829	14.2738	Y	2.01969	0.457512	3.00429	Y	4.05497	1.65867	9.91321	Y	3.82	1.25	8.68	6.03(2.47,14.75)	5.84(2.47,13.80)	5.84(20.18)	2.55(0.48)	2.02(0.46)	5.84(2.39)
<18	Skin and subcutaneous tissue disorders	10040785	Angioedema and urticaria	10002426	Angioedemas	10002425	5	126	2067	2023777	2025975	38.8527	15.8787	95.0668	Y	37.408	15.8181	88.4654	Y	176.927	Y	5.22188	2.40219	1.1961	3.60828	Y	Weak Signal (+)	37.3201	15.2523	91.3167	Y	3.11693	1.55475	4.10153	Y	8.67541	3.54554	21.2274	Y	3.82	1.25	8.68	38.85(15.88,95.07)	37.41(15.82,88.47)	37.41(176.93)	5.22(1.20)	3.12(1.55)	37.32(15.25)
<18	Renal and urinary disorders	10038359	Nephropathies	10029149	Nephritis NEC	10029137	5	126	1193	2024651	2025975	67.3456	27.5025	164.91	Y	64.8133	27.3849	153.397	Y	313.018	Y	6.01228	2.47645	1.26914	3.68375	Y	Weak Signal (+)	64.547	26.3596	158.057	Y	3.25163	1.68945	4.23623	Y	9.52442	3.88956	23.3226	Y	3.82	1.25	8.68	67.35(27.50,164.91)	64.81(27.38,153.40)	64.81(313.02)	6.01(1.27)	3.25(1.69)	64.55(26.36)
NS	Product issues	10077536	Product quality, supply, distribution, manufacturing and quality system issues	10077537	Product quality issues NEC	10069324	5	169	134512	19249059	19383745	4.23381	1.73964	10.304	Y	4.14089	1.7455	9.82352	Y	11.9947	Y	2.0499	1.43801	0.240008	2.63602	Y	Weak Signal (+)	4.14077	1.70141	10.0775	N	1.68754	0.125363	2.67214	Y	3.22108	1.32351	7.83924	Y	2.87	0.94	6.58	4.23(1.74,10.30)	4.14(1.75,9.82)	4.14(11.99)	2.05(0.24)	1.69(0.13)	4.14(1.70)
≥65	Renal and urinary disorders	10038359	Renal disorders (excl nephropathies)	10038430	Renal failure and impairment	10038443	5	101	155709	11855704	12011519	3.76931	1.53558	9.25237	Y	3.63869	1.5465	8.5613	Y	9.6929	Y	1.86338	1.32969	0.119134	2.54024	Y	Weak Signal (+)	3.6386	1.48233	8.93152	N	1.55319	-0.00898814	2.53779	N	2.93466	1.19555	7.20357	Y	4.72	1.55	10.67	3.77(1.54,9.25)	3.64(1.55,8.56)	3.64(9.69)	1.86(0.12)	1.55(-0.01)	3.64(1.48)
18-44	Skin and subcutaneous tissue disorders	10040785	Epidermal and dermal conditions	10014982	Erythemas	10015151	4	219	36211	7956143	7992577	4.01308	1.49271	10.7889	Y	3.95903	1.49897	10.4565	Y	8.88577	Y	1.98503	1.31116	0.00636106	2.61595	Y	Weak Signal (+)	3.95871	1.47249	10.6428	N	1.57497	-0.190183	2.65396	N	2.97928	1.10818	8.00964	Y	1.79	0.49	4.53	4.01(1.49,10.79)	3.96(1.50,10.46)	3.96(8.89)	1.99(0.01)	1.57(-0.19)	3.96(1.47)
18-44	Skin and subcutaneous tissue disorders	10040785	Epidermal and dermal conditions	10014982	Pruritus NEC	10049293	4	219	53517	7938837	7992577	2.70945	1.00783	7.28408	Y	2.67879	1.01426	7.07503	Y	4.23641	Y	1.42151	0.999996	-0.30477	2.30476	N	No Signal (-)	2.67866	0.996378	7.20131	N	1.17478	-0.59037	2.25377	N	2.25758	0.839749	6.06928	N	1.79	0.49	4.53	2.71(1.01,7.28)	2.68(1.01,7.08)	2.68(4.24)	1.42(-0.30)	1.17(-0.59)	2.68(1.00)
18-44	Skin and subcutaneous tissue disorders	10040785	Angioedema and urticaria	10002426	Urticarias	10046736	4	219	30310	7962044	7992577	4.79794	1.78463	12.8991	Y	4.72981	1.79078	12.4924	Y	11.8082	Y	2.24163	1.43471	0.129897	2.73952	Y	Weak Signal (+)	4.72932	1.75911	12.7147	N	1.74147	-0.0236737	2.82047	N	3.34377	1.24374	8.98963	Y	1.79	0.49	4.53	4.80(1.78,12.90)	4.73(1.79,12.49)	4.73(11.81)	2.24(0.13)	1.74(-0.02)	4.73(1.76)
18-44	General disorders and administration site conditions	10018065	General system disorders NEC	10018073	Pain and discomfort NEC	10033372	4	219	137689	7854665	7992577	1.04194	0.387579	2.8011	N	1.04119	0.394231	2.74986	N	0.00663251	N	0.0582337	0.0412655	-1.26346	1.346	N	No Signal (-)	1.04119	0.387299	2.79907	N	0.051646	-1.7135	1.13064	N	1.03645	0.385534	2.78632	N	1.79	0.49	4.53	1.04(0.39,2.80)	1.04(0.39,2.75)	1.04(0.01)	0.06(-1.26)	0.05(-1.71)	1.04(0.39)
18-44	Gastrointestinal disorders	10017947	Gastrointestinal signs and symptoms	10018012	Gastrointestinal signs and symptoms NEC	10027678	4	219	31823	7960531	7992577	4.56895	1.69947	12.2835	Y	4.50494	1.70564	11.8984	Y	10.9499	Y	2.17137	1.40201	0.0972004	2.70681	Y	Weak Signal (+)	4.5045	1.67549	12.1102	N	1.69692	-0.0682322	2.77591	N	3.24207	1.20592	8.7162	Y	1.79	0.49	4.53	4.57(1.70,12.28)	4.50(1.71,11.90)	4.50(10.95)	2.17(0.10)	1.70(-0.07)	4.50(1.68)
45-64	Immune system disorders	10021428	Allergic conditions	10001708	Allergies to foods, food additives, drugs and other chemicals	10001737	4	150	48183	12874731	12923068	7.12546	2.63967	19.2343	Y	6.96636	2.64815	18.326	Y	20.5144	Y	2.8003	1.66386	0.35276	2.97496	Y	Weak Signal (+)	6.96586	2.58055	18.8035	Y	2.06662	0.301476	3.14562	Y	4.18905	1.55186	11.3078	Y	2.6	0.71	6.52	7.13(2.64,19.23)	6.97(2.65,18.33)	6.97(20.51)	2.80(0.35)	2.07(0.30)	6.97(2.58)
45-64	Skin and subcutaneous tissue disorders	10040785	Epidermal and dermal conditions	10014982	Erythemas	10015151	4	150	42688	12880226	12923068	8.04612	2.98072	21.7196	Y	7.8631	2.98902	20.6852	Y	24.0383	Y	2.97498	1.72541	0.414304	3.03652	Y	Weak Signal (+)	7.86246	2.91268	21.2239	Y	2.15736	0.392213	3.23635	Y	4.46098	1.65259	12.0419	Y	2.6	0.71	6.52	8.05(2.98,21.72)	7.86(2.99,20.69)	7.86(24.04)	2.97(0.41)	2.16(0.39)	7.86(2.91)
45-64	General disorders and administration site conditions	10018065	General system disorders NEC	10018073	Asthenic conditions	10003550	4	150	363758	12559156	12923068	0.920697	0.341089	2.48522	N	0.922757	0.350784	2.42736	N	0.0266128	N	-0.115977	-0.10111	-1.41215	1.20993	N	No Signal (-)	0.922757	0.341853	2.49078	N	-0.103541	-1.86869	0.975451	N	0.930746	0.344812	2.51235	N	2.6	0.71	6.52	0.92(0.34,2.49)	0.92(0.35,2.43)	0.92(0.03)	-0.12(-1.41)	-0.10(-1.87)	0.92(0.34)
45-64	Gastrointestinal disorders	10017947	Gastrointestinal signs and symptoms	10018012	Gastrointestinal signs and symptoms NEC	10027678	4	150	63148	12859766	12923068	5.43053	2.01179	14.6589	Y	5.31545	2.02061	13.9829	Y	14.0823	Y	2.41012	1.50844	0.197353	2.81952	Y	Weak Signal (+)	5.31518	1.96906	14.3475	N	1.84504	0.0798951	2.92404	Y	3.59264	1.33093	9.69779	Y	2.6	0.71	6.52	5.43(2.01,14.66)	5.32(2.02,13.98)	5.32(14.08)	2.41(0.20)	1.85(0.08)	5.32(1.97)
45-64	Gastrointestinal disorders	10017947	Gastrointestinal signs and symptoms	10018012	Gastrointestinal and abdominal pains (excl oral and throat)	10017926	4	150	106797	12816117	12923068	3.20012	1.18553	8.63814	Y	3.14297	1.19478	8.26787	Y	5.89306	Y	1.65209	1.13227	-0.178793	2.44333	N	No Signal (-)	3.14289	1.16433	8.48367	N	1.34397	-0.421182	2.42296	N	2.53848	0.940416	6.85217	N	2.6	0.71	6.52	3.20(1.19,8.64)	3.14(1.19,8.27)	3.14(5.89)	1.65(-0.18)	1.34(-0.42)	3.14(1.16)
<18	Immune system disorders	10021428	Allergic conditions	10001708	Allergies to foods, food additives, drugs and other chemicals	10001737	4	127	4250	2021594	2025975	14.9817	5.53483	40.5525	Y	14.5548	5.54297	38.2181	Y	50.5526	Y	3.86216	1.96891	0.653573	3.28425	Y	Weak Signal (+)	14.542	5.3724	39.3624	Y	2.53754	0.772388	3.61653	Y	5.80597	2.14495	15.7156	Y	3.05	0.84	7.63	14.98(5.53,40.55)	14.55(5.54,38.22)	14.55(50.55)	3.86(0.65)	2.54(0.77)	14.54(5.37)
<18	Gastrointestinal disorders	10017947	Exocrine pancreas conditions	10015674	Acute and chronic pancreatitis	10033646	4	127	3022	2022822	2025975	21.0824	7.78722	57.0764	Y	20.4692	7.79389	53.7584	Y	74.0848	Y	4.35357	2.06224	0.7466	3.37788	Y	Weak Signal (+)	20.4434	7.55122	55.3466	Y	2.69347	0.928319	3.77246	Y	6.46866	2.38934	17.5126	Y	3.05	0.84	7.63	21.08(7.79,57.08)	20.47(7.79,53.76)	20.47(74.08)	4.35(0.75)	2.69(0.93)	20.44(7.55)
NS	Injury, poisoning and procedural complications	10022117	Medication errors and other product use errors and issues	10079145	Medication errors, product use errors and issues NEC	10079146	4	170	355028	19028543	19383745	1.26111	0.467913	3.39894	N	1.25511	0.476422	3.30653	N	0.21128	N	0.327811	0.249719	-1.05898	1.55842	N	No Signal (-)	1.25511	0.465685	3.38275	N	0.287486	-1.47766	1.36648	N	1.22051	0.452848	3.28951	N	2.3	0.63	5.78	1.26(0.47,3.40)	1.26(0.48,3.31)	1.26(0.21)	0.33(-1.06)	0.29(-1.48)	1.26(0.47)
NS	Respiratory, thoracic and mediastinal disorders	10038738	Bronchial disorders (excl neoplasms)	10006436	Bronchospasm and obstruction	10006484	4	170	77204	19306367	19383745	5.88399	2.1831	15.8588	Y	5.77171	2.19081	15.2056	Y	15.8422	Y	2.52894	1.55889	0.250162	2.86762	Y	Weak Signal (+)	5.77147	2.14135	15.5555	Y	1.91525	0.150105	2.99425	Y	3.7718	1.39943	10.1659	Y	2.3	0.63	5.78	5.88(2.18,15.86)	5.77(2.19,15.21)	5.77(15.84)	2.53(0.25)	1.92(0.15)	5.77(2.14)
NS	Immune system disorders	10021428	Allergic conditions	10001708	Allergies to foods, food additives, drugs and other chemicals	10001737	4	170	81828	19301743	19383745	5.55016	2.05925	14.959	Y	5.44556	2.06702	14.3463	Y	14.5776	Y	2.44502	1.52383	0.215105	2.83256	Y	Weak Signal (+)	5.44534	2.02036	14.6765	Y	1.86591	0.100765	2.94491	Y	3.64499	1.35238	9.8241	Y	2.3	0.63	5.78	5.55(2.06,14.96)	5.45(2.07,14.35)	5.45(14.58)	2.45(0.22)	1.87(0.10)	5.45(2.02)
NS	Skin and subcutaneous tissue disorders	10040785	Angioedema and urticaria	10002426	Urticarias	10046736	4	170	47527	19336044	19383745	9.57278	3.55168	25.8014	Y	9.37571	3.55875	24.7008	Y	30.0005	Y	3.22882	1.80679	0.498037	3.11555	Y	Weak Signal (+)	9.375	3.4783	25.2683	Y	2.2798	0.514655	3.3588	Y	4.85612	1.80171	13.0886	Y	2.3	0.63	5.78	9.57(3.55,25.80)	9.38(3.56,24.70)	9.38(30.00)	3.23(0.50)	2.28(0.51)	9.38(3.48)
≥65	General disorders and administration site conditions	10018065	General system disorders NEC	10018073	Asthenic conditions	10003550	4	102	353081	11658332	12011519	1.29486	0.476811	3.5164	N	1.28373	0.490875	3.3572	N	0.258435	N	0.360339	0.270441	-1.04976	1.59064	N	No Signal (-)	1.28373	0.472712	3.48617	N	0.31556	-1.44959	1.39455	N	1.24449	0.458265	3.37963	N	3.77	1.04	9.38	1.29(0.48,3.52)	1.28(0.49,3.36)	1.28(0.26)	0.36(-1.05)	0.32(-1.45)	1.28(0.47)
≥65	General disorders and administration site conditions	10018065	General system disorders NEC	10018073	General signs and symptoms NEC	10018072	4	102	273438	11737975	12011519	1.68343	0.619894	4.57163	N	1.65764	0.633848	4.33504	N	1.06792	N	0.729119	0.541256	-0.778945	1.86146	N	No Signal (-)	1.65763	0.610394	4.50157	N	0.627376	-1.13777	1.70637	N	1.54475	0.56883	4.19504	N	3.77	1.04	9.38	1.68(0.62,4.57)	1.66(0.63,4.34)	1.66(1.07)	0.73(-0.78)	0.63(-1.14)	1.66(0.61)
≥65	Gastrointestinal disorders	10017947	Gastrointestinal signs and symptoms	10018012	Nausea and vomiting symptoms	10028817	4	102	232837	11778576	12011519	1.98381	0.730505	5.38738	N	1.94669	0.744375	5.09097	N	1.87789	N	0.961009	0.701725	-0.618478	2.02193	N	No Signal (-)	1.94667	0.716829	5.28652	N	0.81672	-0.948428	1.89571	N	1.7614	0.648605	4.78338	N	3.77	1.04	9.38	1.98(0.73,5.39)	1.95(0.74,5.09)	1.95(1.88)	0.96(-0.62)	0.82(-0.95)	1.95(0.72)
≥65	Eye disorders	10015919	Vision disorders	10047518	Visual impairment and blindness (excl colour blindness)	10080708	4	102	46905	11964508	12011519	10.0031	3.68336	27.1661	Y	9.66338	3.69496	25.2725	Y	31.1866	Y	3.27242	1.81819	0.497936	3.13845	Y	Weak Signal (+)	9.66264	3.55799	26.2414	Y	2.29971	0.534565	3.37871	Y	4.9236	1.81297	13.3713	Y	3.77	1.04	9.38	10.00(3.68,27.17)	9.66(3.69,25.27)	9.66(31.19)	3.27(0.50)	2.30(0.53)	9.66(3.56)
18-44	Psychiatric disorders	10037175	Suicidal and self-injurious behaviours NEC	10042460	Suicidal and self-injurious behaviour	10042459	3	220	78120	7914234	7992577	1.38148	0.442126	4.31663	N	1.37635	0.447287	4.23518	N	0.311764	N	0.460832	0.326669	-1.12889	1.78222	N	No Signal (-)	1.37634	0.440479	4.30055	N	0.385283	-1.68408	1.59178	N	1.30612	0.418006	4.08114	N	1.35	0.28	3.88	1.38(0.44,4.32)	1.38(0.45,4.24)	1.38(0.31)	0.46(-1.13)	0.39(-1.68)	1.38(0.44)
18-44	Psychiatric disorders	10037175	Psychiatric disorders NEC	10037176	Substance related and addictive disorders	10079102	3	220	57353	7935001	7992577	1.88664	0.603791	5.89511	N	1.87471	0.60924	5.76875	N	1.23317	N	0.906635	0.61734	-0.838228	2.07291	N	No Signal (-)	1.87467	0.599959	5.8577	N	0.736771	-1.33259	1.94326	N	1.66644	0.533319	5.20706	N	1.35	0.28	3.88	1.89(0.60,5.90)	1.87(0.61,5.77)	1.87(1.23)	0.91(-0.84)	0.74(-1.33)	1.87(0.60)
18-44	General disorders and administration site conditions	10018065	General system disorders NEC	10018073	Oedema NEC	10030113	3	220	23326	7969028	7992577	4.65869	1.49088	14.5574	Y	4.60947	1.49791	14.1846	Y	8.50297	Y	2.20446	1.27417	-0.181466	2.72982	N	No Signal (-)	4.609	1.47498	14.4022	N	1.60459	-0.464773	2.81109	N	3.0411	0.973216	9.50281	N	1.35	0.28	3.88	4.66(1.49,14.56)	4.61(1.50,14.18)	4.61(8.50)	2.20(-0.18)	1.60(-0.46)	4.61(1.47)
18-44	General disorders and administration site conditions	10018065	General system disorders NEC	10018073	General signs and symptoms NEC	10018072	3	220	166721	7825633	7992577	0.64007	0.204849	1.99996	N	0.644913	0.209586	1.98444	N	0.599016	N	-0.63281	-0.504019	-1.95955	0.951517	N	No Signal (-)	0.644919	0.2064	2.01511	N	-0.557707	-2.62707	0.648787	N	0.679381	0.21743	2.12279	N	1.35	0.28	3.88	0.64(0.20,2.00)	0.64(0.21,1.98)	0.64(0.60)	-0.63(-1.96)	-0.56(-2.63)	0.64(0.21)
18-44	General disorders and administration site conditions	10018065	Therapeutic and nontherapeutic effects (excl toxicity)	10062915	Interactions	10022528	3	220	23940	7968414	7992577	4.53886	1.45253	14.183	Y	4.49125	1.45949	13.8207	Y	8.16515	Y	2.16698	1.25924	-0.196396	2.71488	N	No Signal (-)	4.49081	1.43716	14.0328	N	1.58328	-0.486089	2.78977	N	2.9965	0.958944	9.36342	N	1.35	0.28	3.88	4.54(1.45,14.18)	4.49(1.46,13.82)	4.49(8.17)	2.17(-0.20)	1.58(-0.49)	4.49(1.44)
18-44	Pregnancy, puerperium and perinatal conditions	10036585	Maternal complications of labour and delivery	10026906	Labour onset and length abnormalities	10000192	3	220	15619	7976735	7992577	6.96419	2.22861	21.7624	Y	6.88395	2.23695	21.1845	Y	15.1143	Y	2.783	1.47609	0.0203853	2.93179	Y	Weak Signal (+)	6.88282	2.20257	21.5082	Y	1.90298	-0.166387	3.10947	N	3.73984	1.19679	11.6867	Y	1.35	0.28	3.88	6.96(2.23,21.76)	6.88(2.24,21.18)	6.88(15.11)	2.78(0.02)	1.90(-0.17)	6.88(2.20)
18-44	Gastrointestinal disorders	10017947	Gastrointestinal haemorrhages NEC	10017959	Non-site specific gastrointestinal haemorrhages	10017958	3	220	18276	7974078	7992577	5.94974	1.904	18.5921	Y	5.88315	1.91177	18.1044	Y	12.1853	Y	2.55639	1.40324	-0.0524336	2.85892	N	No Signal (-)	5.88235	1.88244	18.3815	N	1.793	-0.276366	2.99949	N	3.46535	1.10896	10.8287	Y	1.35	0.28	3.88	5.95(1.90,18.59)	5.88(1.91,18.10)	5.88(12.19)	2.56(-0.05)	1.79(-0.28)	5.88(1.88)
18-44	Gastrointestinal disorders	10017947	Gastrointestinal motility and defaecation conditions	10017977	Diarrhoea (excl infective)	10012736	3	220	62731	7929623	7992577	1.72373	0.551655	5.38605	N	1.71399	0.557011	5.27417	N	0.899293	N	0.777332	0.536267	-0.919296	1.99183	N	No Signal (-)	1.71396	0.548528	5.35552	N	0.637216	-1.43215	1.84371	N	1.55532	0.497759	4.85985	N	1.35	0.28	3.88	1.72(0.55,5.39)	1.71(0.56,5.27)	1.71(0.90)	0.78(-0.92)	0.64(-1.43)	1.71(0.55)
18-44	Eye disorders	10015919	Vision disorders	10047518	Visual disorders NEC	10047541	3	220	25600	7966754	7992577	4.24365	1.35807	13.2605	Y	4.20002	1.36486	12.9245	Y	7.33698	Y	2.07027	1.21962	-0.236005	2.67525	N	No Signal (-)	4.19964	1.34398	13.1229	N	1.52717	-0.542191	2.73367	N	2.88221	0.922374	9.00625	N	1.35	0.28	3.88	4.24(1.36,13.26)	4.20(1.36,12.92)	4.20(7.34)	2.07(-0.24)	1.53(-0.54)	4.20(1.34)
45-64	Skin and subcutaneous tissue disorders	10040785	Epidermal and dermal conditions	10014982	Pruritus NEC	10049293	3	151	83392	12839522	12923068	3.05892	0.975555	9.59149	N	3.01882	0.984436	9.25733	N	4.07637	Y	1.59395	0.999815	-0.46141	2.46104	N	No Signal (-)	3.01874	0.96274	9.4655	N	1.22838	-0.840989	2.43487	N	2.34303	0.747241	7.34675	N	1.95	0.4	5.59	3.06(0.98,9.59)	3.02(0.98,9.26)	3.02(4.08)	1.59(-0.46)	1.23(-0.84)	3.02(0.96)
45-64	Gastrointestinal disorders	10017947	Tongue conditions	10043946	Tongue signs and symptoms	10043985	3	151	17097	12905817	12923068	14.9972	4.78254	47.0285	Y	14.7245	4.80129	45.157	Y	38.4214	Y	3.87991	1.73083	0.269477	3.19219	Y	Weak Signal (+)	14.7221	4.69482	46.1659	Y	2.31417	0.244803	3.52066	Y	4.97318	1.58593	15.595	Y	1.95	0.4	5.59	15.00(4.78,47.03)	14.72(4.80,45.16)	14.72(38.42)	3.88(0.27)	2.31(0.24)	14.72(4.69)
45-64	Gastrointestinal disorders	10017947	Gastrointestinal stenosis and obstruction	10018008	Gastric and pyloric stenosis and obstruction	10017752	3	151	358	12922556	12923068	717.15	227.649	2259.19	Y	703.199	228.225	2166.67	Y	2086.18	Y	9.44577	1.99375	0.524709	3.46279	Y	Weak Signal (+)	697.363	221.368	2196.86	Y	2.795	0.72563	4.00149	Y	6.94029	2.2031	21.8636	Y	1.95	0.4	5.59	717.15(227.65,2259.19)	703.20(228.22,2166.67)	703.20(2086.18)	9.45(0.52)	2.79(0.73)	697.36(221.37)
45-64	Gastrointestinal disorders	10017947	Gastrointestinal inflammatory conditions	10017969	Gastrointestinal inflammatory disorders NEC	10017921	3	151	7003	12915911	12923068	36.6425	11.6835	114.921	Y	35.9482	11.7201	110.261	Y	101.94	Y	5.16725	1.88358	0.421981	3.34518	Y	Weak Signal (+)	35.9332	11.4573	112.696	Y	2.58458	0.515214	3.79107	Y	5.99841	1.9126	18.8126	Y	1.95	0.4	5.59	36.64(11.68,114.92)	35.95(11.72,110.26)	35.95(101.94)	5.17(0.42)	2.58(0.52)	35.93(11.46)
45-64	Eye disorders	10015919	Ocular infections, irritations and inflammations	10021877	Ocular infections, inflammations and associated manifestations	10030045	3	151	25671	12897243	12923068	9.98156	3.18318	31.2993	Y	9.80659	3.19778	30.0737	Y	23.7702	Y	3.2936	1.6127	0.151393	3.074	Y	Weak Signal (+)	9.80557	3.12706	30.7475	Y	2.11859	0.0492294	3.32509	Y	4.34271	1.38492	13.6175	Y	1.95	0.4	5.59	9.98(3.18,31.30)	9.81(3.20,30.07)	9.81(23.77)	3.29(0.15)	2.12(0.05)	9.81(3.13)
<18	Hepatobiliary disorders	10019805	Hepatic and hepatobiliary disorders	10019654	Hepatocellular damage and hepatitis NEC	10019833	3	128	7217	2018627	2025975	6.55557	2.08609	20.601	Y	6.42835	2.09993	19.6785	Y	13.7952	Y	2.68394	1.44372	-0.0210632	2.9085	N	No Signal (-)	6.42609	2.04489	20.1941	Y	1.856	-0.21337	3.06249	N	3.62001	1.15195	11.376	Y	2.29	0.47	6.55	6.56(2.09,20.60)	6.43(2.10,19.68)	6.43(13.80)	2.68(-0.02)	1.86(-0.21)	6.43(2.04)
<18	Nervous system disorders	10029205	Neurological disorders NEC	10029305	Disturbances in consciousness NEC	10013509	3	128	26417	1999427	2025975	1.77392	0.564585	5.57362	N	1.75619	0.573791	5.37515	N	0.989616	N	0.812382	0.555637	-0.908857	2.02013	N	No Signal (-)	1.75611	0.558917	5.51767	N	0.664404	-1.40496	1.8709	N	1.58491	0.50443	4.97977	N	2.29	0.47	6.55	1.77(0.56,5.57)	1.76(0.57,5.38)	1.76(0.99)	0.81(-0.91)	0.66(-1.40)	1.76(0.56)
<18	Respiratory, thoracic and mediastinal disorders	10038738	Respiratory tract signs and symptoms	10079101	Upper respiratory tract signs and symptoms	10046313	3	128	10609	2015235	2025975	4.45208	1.41683	13.9897	Y	4.37302	1.42863	13.3857	Y	7.84397	Y	2.12832	1.24172	-0.222938	2.70637	N	No Signal (-)	4.37207	1.39137	13.7383	N	1.56104	-0.508327	2.76753	N	2.95066	0.939019	9.27182	N	2.29	0.47	6.55	4.45(1.42,13.99)	4.37(1.43,13.39)	4.37(7.84)	2.13(-0.22)	1.56(-0.51)	4.37(1.39)
<18	Respiratory, thoracic and mediastinal disorders	10038738	Respiratory disorders NEC	10038716	Breathing abnormalities	10006334	3	128	23140	2002704	2025975	2.02845	0.64559	6.37342	N	2.0049	0.655044	6.13642	N	1.52829	N	1.00344	0.67351	-0.790999	2.13802	N	No Signal (-)	2.00477	0.638052	6.29901	N	0.809931	-1.25943	2.01642	N	1.75313	0.557963	5.50835	N	2.29	0.47	6.55	2.03(0.65,6.37)	2.00(0.66,6.14)	2.00(1.53)	1.00(-0.79)	0.81(-1.26)	2.00(0.64)
<18	Respiratory, thoracic and mediastinal disorders	10038738	Bronchial disorders (excl neoplasms)	10006436	Bronchospasm and obstruction	10006484	3	128	8231	2017613	2025975	5.74509	1.82823	18.0535	Y	5.63642	1.84129	17.2538	Y	11.484	Y	2.49435	1.38031	-0.0844185	2.84505	N	No Signal (-)	5.63473	1.79311	17.7067	N	1.76134	-0.30803	2.96783	N	3.39012	1.07882	10.6532	Y	2.29	0.47	6.55	5.75(1.83,18.05)	5.64(1.84,17.25)	5.64(11.48)	2.49(-0.08)	1.76(-0.31)	5.63(1.79)
<18	Immune system disorders	10021428	Allergic conditions	10001708	Anaphylactic and anaphylactoid responses	10077535	3	128	4634	2021210	2025975	10.2227	3.25262	32.1292	Y	10.0115	3.27001	30.6515	Y	24.3743	Y	3.32275	1.61907	0.154068	3.08407	Y	Weak Signal (+)	10.0057	3.18356	31.4471	Y	2.12959	0.060225	3.33608	Y	4.37593	1.39231	13.7532	Y	2.29	0.47	6.55	10.22(3.25,32.13)	10.01(3.27,30.65)	10.01(24.37)	3.32(0.15)	2.13(0.06)	10.01(3.18)
<18	Gastrointestinal disorders	10017947	Oral soft tissue conditions	10031013	Oral soft tissue swelling and oedema	10031020	3	128	2254	2023590	2025975	21.0417	6.69237	66.1576	Y	20.5827	6.72018	63.041	Y	55.8818	Y	4.36153	1.80199	0.336341	3.26763	Y	Weak Signal (+)	20.5567	6.53812	64.6327	Y	2.43789	0.368521	3.64438	Y	5.41848	1.72337	17.0364	Y	2.29	0.47	6.55	21.04(6.69,66.16)	20.58(6.72,63.04)	20.58(55.88)	4.36(0.34)	2.44(0.37)	20.56(6.54)
NS	Nervous system disorders	10029205	Neurological disorders NEC	10029305	Neurological signs and symptoms NEC	10029306	3	171	174671	19208900	19383745	1.92933	0.616112	6.04162	N	1.91331	0.62314	5.87469	N	1.31976	N	0.936058	0.634309	-0.824797	2.09341	N	No Signal (-)	1.91329	0.610991	5.9914	N	0.759134	-1.31023	1.96563	N	1.69247	0.540475	5.29992	N	1.72	0.36	4.96	1.93(0.62,6.04)	1.91(0.62,5.87)	1.91(1.32)	0.94(-0.82)	0.76(-1.31)	1.91(0.61)
NS	Injury, poisoning and procedural complications	10022117	Exposures, chemical injuries and poisoning	10071947	Exposures associated with pregnancy, delivery and lactation	10071949	3	171	148294	19235277	19383745	2.27562	0.726695	7.12603	N	2.25363	0.733976	6.91963	N	2.10816	N	1.17223	0.774194	-0.684915	2.2333	N	No Signal (-)	2.2536	0.719664	7.05708	N	0.934564	-1.1348	2.14106	N	1.91131	0.610357	5.98521	N	1.72	0.36	4.96	2.28(0.73,7.13)	2.25(0.73,6.92)	2.25(2.11)	1.17(-0.68)	0.93(-1.13)	2.25(0.72)
NS	Respiratory, thoracic and mediastinal disorders	10038738	Upper respiratory tract disorders (excl infections)	10046304	Nasal congestion and inflammations	10028736	3	171	16510	19367061	19383745	20.5798	6.57135	64.4509	Y	20.2422	6.59202	62.1583	Y	54.9118	Y	4.33905	1.79951	0.340244	3.25877	Y	Weak Signal (+)	20.2388	6.46244	63.3827	Y	2.43278	0.363411	3.63927	Y	5.39931	1.72406	16.9093	Y	1.72	0.36	4.96	20.58(6.57,64.45)	20.24(6.59,62.16)	20.24(54.91)	4.34(0.34)	2.43(0.36)	20.24(6.46)
NS	Skin and subcutaneous tissue disorders	10040785	Epidermal and dermal conditions	10014982	Rashes, eruptions and exanthems NEC	10052566	3	171	193253	19190318	19383745	1.74213	0.556333	5.45541	N	1.72934	0.563223	5.30981	N	0.932058	N	0.790209	0.54332	-0.915784	2.00242	N	No Signal (-)	1.72933	0.552243	5.41531	N	0.647222	-1.42214	1.85372	N	1.56615	0.500134	4.90433	N	1.72	0.36	4.96	1.74(0.56,5.46)	1.73(0.56,5.31)	1.73(0.93)	0.79(-0.92)	0.65(-1.42)	1.73(0.55)
NS	General disorders and administration site conditions	10018065	General system disorders NEC	10018073	Pain and discomfort NEC	10033372	3	171	343832	19039739	19383745	0.971493	0.310238	3.04218	N	0.971985	0.316564	2.9844	N	0.00246613	N	-0.0409939	-0.0371059	-1.4962	1.42199	N	No Signal (-)	0.971985	0.310395	3.04372	N	-0.0352084	-2.10457	1.17129	N	0.975891	0.311642	3.05595	N	1.72	0.36	4.96	0.97(0.31,3.04)	0.97(0.32,2.98)	0.97(0.00)	-0.04(-1.50)	-0.04(-2.10)	0.97(0.31)
NS	Eye disorders	10015919	Ocular infections, irritations and inflammations	10021877	Ocular infections, inflammations and associated manifestations	10030045	3	171	55857	19327714	19383745	6.07055	1.93853	19.0101	Y	5.98313	1.94859	18.3712	Y	12.4861	Y	2.58084	1.41089	-0.0482551	2.87003	N	No Signal (-)	5.98286	1.91053	18.7355	N	1.80529	-0.264076	3.01178	N	3.49499	1.11607	10.9447	Y	1.72	0.36	4.96	6.07(1.94,19.01)	5.98(1.95,18.37)	5.98(12.49)	2.58(-0.05)	1.81(-0.26)	5.98(1.91)
≥65	Respiratory, thoracic and mediastinal disorders	10038738	Respiratory tract signs and symptoms	10079101	Upper respiratory tract signs and symptoms	10046313	3	103	86955	11924458	12011519	3.99418	1.26725	12.589	Y	3.90944	1.28133	11.9281	Y	6.54285	Y	1.96693	1.17247	-0.296973	2.64192	N	No Signal (-)	3.90934	1.24034	12.3216	N	1.46549	-0.603874	2.67199	N	2.76158	0.876178	8.70405	N	2.83	0.59	8.05	3.99(1.27,12.59)	3.91(1.28,11.93)	3.91(6.54)	1.97(-0.30)	1.47(-0.60)	3.91(1.24)
≥65	General disorders and administration site conditions	10018065	General system disorders NEC	10018073	Pain and discomfort NEC	10033372	3	103	159435	11851978	12011519	2.16517	0.686958	6.8242	N	2.13219	0.698836	6.50544	N	1.8278	N	1.09232	0.724814	-0.744617	2.19424	N	No Signal (-)	2.13217	0.676489	6.7202	N	0.876036	-1.19333	2.08253	N	1.83533	0.582308	5.78461	N	2.83	0.59	8.05	2.17(0.69,6.82)	2.13(0.70,6.51)	2.13(1.83)	1.09(-0.74)	0.88(-1.19)	2.13(0.68)
≥65	Gastrointestinal disorders	10017947	Gastrointestinal signs and symptoms	10018012	Gastrointestinal signs and symptoms NEC	10027678	3	103	62883	11948530	12011519	5.53433	1.75589	17.4435	Y	5.406	1.77181	16.4943	Y	10.8291	Y	2.43451	1.35826	-0.111193	2.82772	N	No Signal (-)	5.40579	1.71511	17.0383	N	1.73017	-0.339199	2.93666	N	3.31766	1.0526	10.4568	Y	2.83	0.59	8.05	5.53(1.76,17.44)	5.41(1.77,16.49)	5.41(10.83)	2.43(-0.11)	1.73(-0.34)	5.41(1.72)
≥65	Gastrointestinal disorders	10017947	Gastrointestinal haemorrhages NEC	10017959	Non-site specific gastrointestinal haemorrhages	10017958	3	103	81695	11929718	12011519	4.25323	1.34944	13.4055	Y	4.16116	1.36383	12.6961	Y	7.25349	Y	2.05694	1.21108	-0.258371	2.68053	N	No Signal (-)	4.16104	1.32019	13.115	N	1.51932	-0.550043	2.72582	N	2.86656	0.909487	9.03497	N	2.83	0.59	8.05	4.25(1.35,13.41)	4.16(1.36,12.70)	4.16(7.25)	2.06(-0.26)	1.52(-0.55)	4.16(1.32)
18-44	Product issues	10077536	Product quality, supply, distribution, manufacturing and quality system issues	10077537	Product quality issues NEC	10069324	2	221	31418	7960936	7992577	2.2931	0.569883	9.22702	N	2.2815	0.574124	9.06644	N	1.44521	N	1.18993	0.673766	-1.00331	2.35084	N	No Signal (-)	2.28142	0.56698	9.18002	N	0.860771	-1.7323	2.25217	N	1.81601	0.451315	7.30728	N	0.9	0.11	3.2	2.29(0.57,9.23)	2.28(0.57,9.07)	2.28(1.45)	1.19(-1.00)	0.86(-1.73)	2.28(0.57)
18-44	Infections and infestations	10021881	Infections - pathogen unspecified	10021879	Urinary tract infections	10046577	2	221	22916	7969438	7992577	3.14722	0.782135	12.664	N	3.12796	0.787116	12.4304	N	2.90338	N	1.64514	0.86922	-0.807886	2.54633	N	No Signal (-)	3.12777	0.777303	12.5858	N	1.13361	-1.45946	2.52501	N	2.19407	0.545263	8.82869	N	0.9	0.11	3.2	3.15(0.78,12.66)	3.13(0.79,12.43)	3.13(2.90)	1.65(-0.81)	1.13(-1.46)	3.13(0.78)
18-44	Infections and infestations	10021881	Bacterial infectious disorders	10004018	Staphylococcal infections	10041925	2	221	8517	7983837	7992577	8.48326	2.10801	34.1391	N	8.41614	2.11761	33.4488	N	13.0808	N	3.07286	1.27604	-0.401249	2.95333	N	No Signal (-)	8.4144	2.0909	33.862	Y	1.76085	-0.832222	3.15225	N	3.38897	0.842128	13.6382	N	0.9	0.11	3.2	8.48(2.11,34.14)	8.42(2.12,33.45)	8.42(13.08)	3.07(-0.40)	1.76(-0.83)	8.41(2.09)
18-44	Investigations	10022891	Metabolic, nutritional and blood gas investigations	10027432	Carbohydrate tolerance analyses (incl diabetes)	10007217	2	221	17748	7974606	7992577	4.06628	1.01052	16.3625	N	4.03878	1.0163	16.0502	N	4.58242	N	2.0138	1.00242	-0.674721	2.67955	N	No Signal (-)	4.03844	1.0036	16.2505	N	1.32881	-1.26426	2.72021	N	2.51195	0.624251	10.108	N	0.9	0.11	3.2	4.07(1.01,16.36)	4.04(1.02,16.05)	4.04(4.58)	2.01(-0.67)	1.33(-1.26)	4.04(1.00)
18-44	Investigations	10022891	Physical examination and organ system status topics	10071940	Physical examination procedures and organ system status	10071941	2	221	75551	7916803	7992577	0.948303	0.235679	3.8157	N	0.948767	0.238757	3.77019	N	0.00558575	N	-0.075872	-0.0554158	-1.73245	1.62162	N	No Signal (-)	0.948768	0.235794	3.81757	N	-0.0610135	-2.65408	1.33039	N	0.95859	0.238235	3.85709	N	0.9	0.11	3.2	0.95(0.24,3.82)	0.95(0.24,3.77)	0.95(0.01)	-0.08(-1.73)	-0.06(-2.65)	0.95(0.24)
18-44	Nervous system disorders	10029205	Neurological disorders NEC	10029305	Disturbances in consciousness NEC	10013509	2	221	88222	7904132	7992577	0.810802	0.201507	3.26243	N	0.812499	0.204465	3.22869	N	0.0875032	N	-0.299554	-0.211051	-1.88808	1.46598	N	No Signal (-)	0.812503	0.201929	3.26927	N	-0.244414	-2.83748	1.14699	N	0.844159	0.209797	3.39664	N	0.9	0.11	3.2	0.81(0.20,3.26)	0.81(0.20,3.23)	0.81(0.09)	-0.30(-1.89)	-0.24(-2.84)	0.81(0.20)
18-44	Nervous system disorders	10029205	Seizures (incl subtypes)	10039911	Seizures and seizure disorders NEC	10039912	2	221	45121	7947233	7992577	1.59395	0.396135	6.41368	N	1.58862	0.399771	6.31293	N	0.438656	N	0.667754	0.405678	-1.27138	2.08273	N	No Signal (-)	1.5886	0.394804	6.39214	N	0.507196	-2.08587	1.8986	N	1.42128	0.353223	5.71891	N	0.9	0.11	3.2	1.59(0.40,6.41)	1.59(0.40,6.31)	1.59(0.44)	0.67(-1.27)	0.51(-2.09)	1.59(0.39)
18-44	Respiratory, thoracic and mediastinal disorders	10038738	Bronchial disorders (excl neoplasms)	10006436	Bronchospasm and obstruction	10006484	2	221	24309	7968045	7992577	2.96635	0.737189	11.9362	N	2.94871	0.742013	11.718	N	2.58334	N	1.56001	0.835327	-0.841773	2.51243	N	No Signal (-)	2.94855	0.732766	11.8646	N	1.08522	-1.50784	2.47663	N	2.1217	0.52728	8.53745	N	0.9	0.11	3.2	2.97(0.74,11.94)	2.95(0.74,11.72)	2.95(2.58)	1.56(-0.84)	1.09(-1.51)	2.95(0.73)
18-44	Psychiatric disorders	10037175	Mood disorders and disturbances NEC	10027946	Emotional and mood disturbances NEC	10014556	2	221	49307	7943047	7992577	1.45786	0.362314	5.86607	N	1.45376	0.365833	5.77696	N	0.285005	N	0.539766	0.332812	-1.34424	2.00986	N	No Signal (-)	1.45374	0.361289	5.84947	N	0.414449	-2.17862	1.80585	N	1.33279	0.331231	5.36281	N	0.9	0.11	3.2	1.46(0.36,5.87)	1.45(0.37,5.78)	1.45(0.29)	0.54(-1.34)	0.41(-2.18)	1.45(0.36)
18-44	Skin and subcutaneous tissue disorders	10040785	Epidermal and dermal conditions	10014982	Rashes, eruptions and exanthems NEC	10052566	2	221	84068	7908286	7992577	0.851313	0.211575	3.42543	N	0.852647	0.214568	3.38823	N	0.051471	N	-0.229974	-0.161855	-1.83888	1.51517	N	No Signal (-)	0.85265	0.211907	3.43081	N	-0.186819	-2.77989	1.20458	N	0.878541	0.218341	3.53499	N	0.9	0.11	3.2	0.85(0.21,3.43)	0.85(0.21,3.39)	0.85(0.05)	-0.23(-1.84)	-0.19(-2.78)	0.85(0.21)
18-44	Skin and subcutaneous tissue disorders	10040785	Epidermal and dermal conditions	10014982	Dermatitis ascribed to specific agent	10012437	2	221	11360	7980994	7992577	6.35794	1.57995	25.5852	N	6.30989	1.58771	25.0767	N	8.94788	N	2.6574	1.18611	-0.491107	2.86333	N	No Signal (-)	6.30895	1.56778	25.388	N	1.6135	-0.979565	3.0049	N	3.05994	0.760398	12.3136	N	0.9	0.11	3.2	6.36(1.58,25.59)	6.31(1.59,25.08)	6.31(8.95)	2.66(-0.49)	1.61(-0.98)	6.31(1.57)
18-44	General disorders and administration site conditions	10018065	Body temperature conditions	10005908	Febrile disorders	10016286	2	221	55168	7937186	7992577	1.30202	0.323584	5.23898	N	1.29931	0.326968	5.16321	N	0.138852	N	0.377733	0.236604	-1.44044	1.91365	N	No Signal (-)	1.2993	0.322908	5.22804	N	0.29386	-2.29921	1.68526	N	1.22592	0.304671	4.93276	N	0.9	0.11	3.2	1.30(0.32,5.24)	1.30(0.33,5.16)	1.30(0.14)	0.38(-1.44)	0.29(-2.30)	1.30(0.32)
18-44	General disorders and administration site conditions	10018065	Fatal outcomes	10053172	Death and sudden death	10011907	2	221	40349	7952005	7992577	1.78353	0.443249	7.17654	N	1.77651	0.44705	7.05957	N	0.68223	N	0.829013	0.493496	-1.18356	2.17056	N	No Signal (-)	1.77647	0.441493	7.14811	N	0.620753	-1.97231	2.01215	N	1.53768	0.382148	6.18727	N	0.9	0.11	3.2	1.78(0.44,7.18)	1.78(0.45,7.06)	1.78(0.68)	0.83(-1.18)	0.62(-1.97)	1.78(0.44)
18-44	Renal and urinary disorders	10038359	Nephropathies	10029149	Glomerulonephritis and nephrotic syndrome	10018365	2	221	3066	7989288	7992577	23.5816	5.85813	94.9266	N	23.3791	5.88077	92.9439	N	42.8322	N	4.54625	1.46592	-0.211884	3.14373	N	No Signal (-)	23.3645	5.8042	94.0526	Y	2.09394	-0.499127	3.48534	N	4.26913	1.06053	17.1851	N	0.9	0.11	3.2	23.58(5.86,94.93)	23.38(5.88,92.94)	23.38(42.83)	4.55(-0.21)	2.09(-0.50)	23.36(5.80)
18-44	Gastrointestinal disorders	10017947	Gastrointestinal ulceration and perforation	10018027	Gastric ulcers and perforation	10017847	2	221	2795	7989559	7992577	25.8689	6.42607	104.139	N	25.6459	6.45068	101.96	N	47.3525	N	4.67966	1.47605	-0.201838	3.15393	N	No Signal (-)	25.6283	6.36629	103.17	Y	2.11269	-0.480378	3.50409	N	4.32497	1.07436	17.4107	N	0.9	0.11	3.2	25.87(6.43,104.14)	25.65(6.45,101.96)	25.65(47.35)	4.68(-0.20)	2.11(-0.48)	25.63(6.37)
18-44	Gastrointestinal disorders	10017947	Exocrine pancreas conditions	10015674	Acute and chronic pancreatitis	10033646	2	221	11950	7980404	7992577	6.04359	1.50185	24.32	N	5.99835	1.50933	23.8385	N	8.34121	N	2.58436	1.16813	-0.509077	2.84533	N	No Signal (-)	5.99752	1.4904	24.1346	N	1.58472	-1.00834	2.97613	N	2.9995	0.745384	12.0703	N	0.9	0.11	3.2	6.04(1.50,24.32)	6.00(1.51,23.84)	6.00(8.34)	2.58(-0.51)	1.58(-1.01)	6.00(1.49)
18-44	Cardiac disorders	10007541	Cardiac arrhythmias	10007521	Rate and rhythm disorders NEC	10037908	2	221	34430	7957924	7992577	2.09171	0.519833	8.4166	N	2.08191	0.523901	8.27326	N	1.12928	N	1.05787	0.610419	-1.06665	2.28749	N	No Signal (-)	2.08185	0.517384	8.37695	N	0.775285	-1.81778	2.16669	N	1.71153	0.425351	6.88684	N	0.9	0.11	3.2	2.09(0.52,8.42)	2.08(0.52,8.27)	2.08(1.13)	1.06(-1.07)	0.78(-1.82)	2.08(0.52)
18-44	Eye disorders	10015919	Eye disorders NEC	10015917	Ocular disorders NEC	10030032	2	221	18059	7974295	7992577	3.9961	0.99308	16.0801	N	3.96923	0.998795	15.7738	N	4.4519	N	1.98874	0.994044	-0.683092	2.67118	N	No Signal (-)	3.9689	0.986321	15.9706	N	1.31629	-1.27678	2.70769	N	2.49024	0.618856	10.0206	N	0.9	0.11	3.2	4.00(0.99,16.08)	3.97(1.00,15.77)	3.97(4.45)	1.99(-0.68)	1.32(-1.28)	3.97(0.99)
45-64	Injury, poisoning and procedural complications	10022117	Off label uses and intentional product misuses/use issues	10079156	Intentional product misuses	10079157	2	152	25997	12896917	12923068	6.52753	1.61762	26.3403	N	6.45575	1.62908	25.5829	N	9.23917	N	2.69049	1.19336	-0.488655	2.87538	N	No Signal (-)	6.45533	1.59973	26.0489	N	1.62625	-0.966816	3.01765	N	3.0871	0.765031	12.4572	N	1.3	0.16	4.61	6.53(1.62,26.34)	6.46(1.63,25.58)	6.46(9.24)	2.69(-0.49)	1.63(-0.97)	6.46(1.60)
45-64	Injury, poisoning and procedural complications	10022117	Injuries NEC	10022114	Skin injuries NEC	10027699	2	152	33483	12889431	12923068	5.06519	1.25525	20.4391	N	5.0124	1.26487	19.8629	N	6.44011	N	2.32543	1.09785	-0.584144	2.77985	N	No Signal (-)	5.01216	1.24211	20.2251	N	1.47549	-1.11758	2.86689	N	2.78078	0.689128	11.221	N	1.3	0.16	4.61	5.07(1.26,20.44)	5.01(1.26,19.86)	5.01(6.44)	2.33(-0.58)	1.48(-1.12)	5.01(1.24)
45-64	Injury, poisoning and procedural complications	10022117	Medication errors and other product use errors and issues	10079145	Medication errors, product use errors and issues NEC	10079146	2	152	149758	12773156	12923068	1.12226	0.278126	4.52842	N	1.12068	0.28281	4.44083	N	0.0262931	N	0.164366	0.101474	-1.58047	1.78341	N	No Signal (-)	1.12067	0.277732	4.52201	N	0.12996	-2.46311	1.52136	N	1.09426	0.271187	4.41544	N	1.3	0.16	4.61	1.12(0.28,4.53)	1.12(0.28,4.44)	1.12(0.03)	0.16(-1.58)	0.13(-2.46)	1.12(0.28)
45-64	Musculoskeletal and connective tissue disorders	10028395	Joint disorders	10023213	Joint related signs and symptoms	10023226	2	152	153714	12769200	12923068	1.09304	0.270885	4.41051	N	1.09183	0.275532	4.32654	N	0.0156338	N	0.126751	0.0771984	-1.60474	1.75914	N	No Signal (-)	1.09183	0.270585	4.40563	N	0.100494	-2.49257	1.4919	N	1.07214	0.265705	4.32617	N	1.3	0.16	4.61	1.09(0.27,4.41)	1.09(0.28,4.33)	1.09(0.02)	0.13(-1.60)	0.10(-2.49)	1.09(0.27)
45-64	Respiratory, thoracic and mediastinal disorders	10038738	Upper respiratory tract disorders (excl infections)	10046304	Laryngeal spasm, oedema and obstruction	10023855	2	152	3194	12919720	12923068	53.2236	13.1847	214.852	N	52.5454	13.2546	208.307	N	101.091	N	5.71461	1.53068	-0.152022	3.21338	N	No Signal (-)	52.5132	13.0087	211.984	Y	2.21602	-0.377047	3.60742	N	4.6461	1.15094	18.7553	N	1.3	0.16	4.61	53.22(13.18,214.85)	52.55(13.25,208.31)	52.55(101.09)	5.71(-0.15)	2.22(-0.38)	52.51(13.01)
45-64	Respiratory, thoracic and mediastinal disorders	10038738	Bronchial disorders (excl neoplasms)	10006436	Bronchospasm and obstruction	10006484	2	152	56506	12866408	12923068	2.99605	0.742489	12.0895	N	2.97013	0.749522	11.7697	N	2.62501	N	1.57049	0.838416	-0.843552	2.52038	N	No Signal (-)	2.97006	0.736048	11.9846	N	1.09125	-1.50182	2.48265	N	2.13058	0.528007	8.59721	N	1.3	0.16	4.61	3.00(0.74,12.09)	2.97(0.75,11.77)	2.97(2.63)	1.57(-0.84)	1.09(-1.50)	2.97(0.74)
45-64	Psychiatric disorders	10037175	Psychiatric disorders NEC	10037176	Substance related and addictive disorders	10079102	2	152	34106	12888808	12923068	4.97243	1.23226	20.0648	N	4.92084	1.24177	19.5001	N	6.26428	N	2.29884	1.09018	-0.591814	2.77218	N	No Signal (-)	4.92061	1.21942	19.8557	N	1.46362	-1.12945	2.85502	N	2.758	0.683484	11.1291	N	1.3	0.16	4.61	4.97(1.23,20.06)	4.92(1.24,19.50)	4.92(6.26)	2.30(-0.59)	1.46(-1.13)	4.92(1.22)
45-64	Psychiatric disorders	10037175	Deliria (incl confusion)	10012221	Confusion and disorientation	10010301	2	152	40441	12882473	12923068	4.19144	1.03872	16.9132	N	4.15	1.04726	16.4453	N	4.7967	N	2.05306	1.01441	-0.667571	2.6964	N	No Signal (-)	4.14984	1.02841	16.7454	N	1.34821	-1.24486	2.73961	N	2.54596	0.630942	10.2734	N	1.3	0.16	4.61	4.19(1.04,16.91)	4.15(1.05,16.45)	4.15(4.80)	2.05(-0.67)	1.35(-1.24)	4.15(1.03)
45-64	Immune system disorders	10021428	Allergic conditions	10001708	Anaphylactic and anaphylactoid responses	10077535	2	152	19478	12903436	12923068	8.71661	2.16007	35.1744	N	8.61639	2.17427	34.1457	N	13.4838	N	3.10695	1.28202	-0.400029	2.96407	N	No Signal (-)	8.61561	2.13504	34.7668	Y	1.77174	-0.821325	3.16315	N	3.41466	0.846191	13.7793	N	1.3	0.16	4.61	8.72(2.16,35.17)	8.62(2.17,34.15)	8.62(13.48)	3.11(-0.40)	1.77(-0.82)	8.62(2.14)
45-64	Skin and subcutaneous tissue disorders	10040785	Epidermal and dermal conditions	10014982	Rashes, eruptions and exanthems NEC	10052566	2	152	134388	12788526	12923068	1.25212	0.310308	5.05242	N	1.24885	0.315155	4.94873	N	0.100212	N	0.320592	0.199867	-1.48208	1.88181	N	No Signal (-)	1.24884	0.309496	5.03919	N	0.250521	-2.34255	1.64192	N	1.18964	0.294823	4.80029	N	1.3	0.16	4.61	1.25(0.31,5.05)	1.25(0.32,4.95)	1.25(0.10)	0.32(-1.48)	0.25(-2.34)	1.25(0.31)
45-64	Skin and subcutaneous tissue disorders	10040785	Epidermal and dermal conditions	10014982	Dermatitis ascribed to specific agent	10012437	2	152	20900	12902014	12923068	8.12265	2.01289	32.7774	N	8.03015	2.02635	31.8224	N	12.3281	N	3.00531	1.26221	-0.41983	2.94426	N	No Signal (-)	8.02947	1.9898	32.4014	N	1.73873	-0.854336	3.13013	N	3.33742	0.827053	13.4675	N	1.3	0.16	4.61	8.12(2.01,32.78)	8.03(2.03,31.82)	8.03(12.33)	3.01(-0.42)	1.74(-0.85)	8.03(1.99)
45-64	Skin and subcutaneous tissue disorders	10040785	Angioedema and urticaria	10002426	Angioedemas	10002425	2	152	12932	12909982	12923068	13.1355	3.25501	53.008	N	12.9779	3.27474	51.4317	N	22.1286	N	3.69778	1.37689	-0.305225	3.05901	N	No Signal (-)	12.976	3.21549	52.3645	Y	1.93428	-0.658789	3.32568	N	3.82187	0.947068	15.4231	N	1.3	0.16	4.61	13.14(3.26,53.01)	12.98(3.27,51.43)	12.98(22.13)	3.70(-0.31)	1.93(-0.66)	12.98(3.22)
45-64	Skin and subcutaneous tissue disorders	10040785	Angioedema and urticaria	10002426	Urticarias	10046736	2	152	36878	12886036	12923068	4.59768	1.13939	18.5525	N	4.55095	1.14843	18.0343	N	5.55693	N	2.18611	1.05654	-0.625453	2.73853	N	No Signal (-)	4.55076	1.12777	18.3632	N	1.41198	-1.18108	2.80339	N	2.66103	0.659454	10.7378	N	1.3	0.16	4.61	4.60(1.14,18.55)	4.55(1.15,18.03)	4.55(5.56)	2.19(-0.63)	1.41(-1.18)	4.55(1.13)
45-64	General disorders and administration site conditions	10018065	Therapeutic and nontherapeutic effects (excl toxicity)	10062915	Therapeutic and nontherapeutic responses	10043409	2	152	385388	12537526	12923068	0.428055	0.106084	1.72723	N	0.435483	0.109898	1.72565	N	1.50854	N	-1.1993	-0.906224	-2.58815	0.775707	N	No Signal (-)	0.435486	0.107926	1.75721	N	-1.02647	-3.61953	0.364937	N	0.490912	0.121662	1.98086	N	1.3	0.16	4.61	0.43(0.11,1.73)	0.44(0.11,1.73)	0.44(1.51)	-1.20(-2.59)	-1.03(-3.62)	0.44(0.11)
45-64	Gastrointestinal disorders	10017947	Gastrointestinal signs and symptoms	10018012	Flatulence, bloating and distension	10016770	2	152	37157	12885757	12923068	4.56305	1.13081	18.4128	N	4.51678	1.13981	17.8989	N	5.49185	N	2.17523	1.0532	-0.628796	2.73519	N	No Signal (-)	4.51659	1.1193	18.2253	N	1.40689	-1.18618	2.79829	N	2.65164	0.657129	10.6999	N	1.3	0.16	4.61	4.56(1.13,18.41)	4.52(1.14,17.90)	4.52(5.49)	2.18(-0.63)	1.41(-1.19)	4.52(1.12)
45-64	Gastrointestinal disorders	10017947	Gastrointestinal inflammatory conditions	10017969	Gastritis (excl infective)	10017854	2	152	7890	12915024	12923068	21.538	5.33679	86.9218	N	21.2712	5.36705	84.3043	N	38.6503	N	4.41048	1.45447	-0.22777	3.13671	N	No Signal (-)	21.2661	5.26943	85.8246	Y	2.07328	-0.519787	3.46468	N	4.20843	1.04279	16.9842	N	1.3	0.16	4.61	21.54(5.34,86.92)	21.27(5.37,84.30)	21.27(38.65)	4.41(-0.23)	2.07(-0.52)	21.27(5.27)
45-64	Gastrointestinal disorders	10017947	Exocrine pancreas conditions	10015674	Acute and chronic pancreatitis	10033646	2	152	20516	12902398	12923068	8.27493	2.05063	33.3919	N	8.18045	2.06427	32.418	N	12.6242	N	3.03206	1.26754	-0.414509	2.94958	N	No Signal (-)	8.17975	2.02704	33.0079	Y	1.74757	-0.845496	3.13897	N	3.35793	0.832135	13.5503	N	1.3	0.16	4.61	8.27(2.05,33.39)	8.18(2.06,32.42)	8.18(12.62)	3.03(-0.41)	1.75(-0.85)	8.18(2.03)
45-64	Cardiac disorders	10007541	Cardiac arrhythmias	10007521	Ventricular arrhythmias and cardiac arrest	10047283	2	152	45100	12877814	12923068	3.75709	0.931087	15.1605	N	3.72129	0.939073	14.7464	N	3.99378	N	1.89575	0.961126	-0.720853	2.64311	N	No Signal (-)	3.72117	0.922184	15.0155	N	1.26886	-1.3242	2.66027	N	2.40972	0.597179	9.72362	N	1.3	0.16	4.61	3.76(0.93,15.16)	3.72(0.94,14.75)	3.72(3.99)	1.90(-0.72)	1.27(-1.32)	3.72(0.92)
45-64	Eye disorders	10015919	Ocular infections, irritations and inflammations	10021877	Lid, lash and lacrimal infections, irritations and inflammations	10024445	2	152	7527	12915387	12923068	22.5773	5.59428	91.1171	N	22.2971	5.62584	88.3707	N	40.6967	N	4.47842	1.46022	-0.222036	3.14247	N	No Signal (-)	22.2914	5.52344	89.9633	Y	2.08382	-0.509243	3.47523	N	4.2393	1.05043	17.1089	N	1.3	0.16	4.61	22.58(5.59,91.12)	22.30(5.63,88.37)	22.30(40.70)	4.48(-0.22)	2.08(-0.51)	22.29(5.52)
<18	Investigations	10022891	Toxicology and therapeutic drug monitoring	10044260	Therapeutic drug monitoring analyses	10043411	2	129	5329	2020515	2025975	5.87837	1.4541	23.7639	N	5.80389	1.46662	22.9679	N	7.97036	N	2.53657	1.15478	-0.53038	2.83995	N	No Signal (-)	5.80209	1.43523	23.4556	N	1.56541	-1.02766	2.95681	N	2.95962	0.732106	11.9646	N	1.53	0.19	5.41	5.88(1.45,23.76)	5.80(1.47,22.97)	5.80(7.97)	2.54(-0.53)	1.57(-1.03)	5.80(1.44)
<18	Investigations	10022891	Respiratory and pulmonary investigations (excl blood gases)	10038668	Respiratory and pulmonary function diagnostic procedures	10037385	2	129	872	2024972	2025975	36.0033	8.89423	145.739	N	35.4689	8.95085	140.55	N	66.8698	N	5.14527	1.50497	-0.18255	3.1925	N	No Signal (-)	35.3901	8.74273	143.257	Y	2.16744	-0.425627	3.55884	N	4.49226	1.10976	18.1844	N	1.53	0.19	5.41	36.00(8.89,145.74)	35.47(8.95,140.55)	35.47(66.87)	5.15(-0.18)	2.17(-0.43)	35.39(8.74)
<18	Injury, poisoning and procedural complications	10022117	Overdoses and underdoses NEC	10079159	Overdoses NEC	10076292	2	129	22518	2003326	2025975	1.37931	0.34126	5.57492	N	1.37352	0.347152	5.43439	N	0.205418	N	0.457843	0.282014	-1.4028	1.96683	N	No Signal (-)	1.37349	0.339819	5.55138	N	0.353912	-2.23916	1.74531	N	1.27802	0.3162	5.16552	N	1.53	0.19	5.41	1.38(0.34,5.57)	1.37(0.35,5.43)	1.37(0.21)	0.46(-1.40)	0.35(-2.24)	1.37(0.34)
<18	Musculoskeletal and connective tissue disorders	10028395	Musculoskeletal and connective tissue disorders NEC	10028393	Musculoskeletal and connective tissue pain and discomfort	10068757	2	129	8954	2016890	2025975	3.49225	0.863951	14.1163	N	3.4542	0.872953	13.668	N	3.50211	N	1.78812	0.921771	-0.763206	2.60675	N	No Signal (-)	3.45365	0.854402	13.9603	N	1.2121	-1.38096	2.60351	N	2.31675	0.573143	9.36474	N	1.53	0.19	5.41	3.49(0.86,14.12)	3.45(0.87,13.67)	3.45(3.50)	1.79(-0.76)	1.21(-1.38)	3.45(0.85)
<18	Skin and subcutaneous tissue disorders	10040785	Angioedema and urticaria	10002426	Urticarias	10046736	2	129	8540	2017304	2025975	3.6623	0.906012	14.8038	N	3.62165	0.915265	14.3307	N	3.81072	N	1.8564	0.946557	-0.738434	2.63155	N	No Signal (-)	3.62104	0.895805	14.637	N	1.24834	-1.34472	2.63975	N	2.37569	0.587719	9.60304	N	1.53	0.19	5.41	3.66(0.91,14.80)	3.62(0.92,14.33)	3.62(3.81)	1.86(-0.74)	1.25(-1.34)	3.62(0.90)
<18	Renal and urinary disorders	10038359	Renal disorders (excl nephropathies)	10038430	Renal vascular and ischaemic conditions	10038543	2	129	839	2025005	2025975	37.4201	9.24364	151.484	N	36.864	9.30232	146.088	N	69.6453	N	5.2008	1.50791	-0.179723	3.19555	N	No Signal (-)	36.7787	9.08522	148.887	Y	2.17298	-0.420085	3.56439	N	4.50955	1.11397	18.2555	N	1.53	0.19	5.41	37.42(9.24,151.48)	36.86(9.30,146.09)	36.86(69.65)	5.20(-0.18)	2.17(-0.42)	36.78(9.09)
<18	Vascular disorders	10047065	Decreased and nonspecific blood pressure disorders and shock	10011954	Vascular hypotensive disorders	10057181	2	129	7390	2018454	2025975	4.23462	1.04757	17.1177	N	4.18524	1.05767	16.5612	N	4.86479	N	2.06501	1.01773	-0.667309	2.70276	N	No Signal (-)	4.18438	1.03514	16.9146	N	1.35407	-1.239	2.74547	N	2.55632	0.63239	10.3335	N	1.53	0.19	5.41	4.23(1.05,17.12)	4.19(1.06,16.56)	4.19(4.86)	2.07(-0.67)	1.35(-1.24)	4.18(1.04)
<18	Eye disorders	10015919	Ocular infections, irritations and inflammations	10021877	Lid, lash and lacrimal infections, irritations and inflammations	10024445	2	129	1788	2024056	2025975	17.5507	4.33922	70.987	N	17.2981	4.36887	68.4897	N	30.7045	N	4.11102	1.42573	-0.260348	3.11181	N	No Signal (-)	17.2798	4.27224	69.8913	Y	2.02153	-0.571537	3.41293	N	4.06014	1.00382	16.422	N	1.53	0.19	5.41	17.55(4.34,70.99)	17.30(4.37,68.49)	17.30(30.70)	4.11(-0.26)	2.02(-0.57)	17.28(4.27)
NS	Infections and infestations	10021881	Infections - pathogen unspecified	10021879	Eye and eyelid infections	10015909	2	172	13602	19369969	19383745	16.5588	4.10765	66.7517	N	16.3799	4.12891	64.9813	N	28.898	N	4.03366	1.41783	-0.262456	3.09811	N	No Signal (-)	16.3777	4.06272	66.0217	Y	2.00667	-0.586399	3.39807	N	4.01853	0.996857	16.1995	N	1.15	0.14	4.09	16.56(4.11,66.75)	16.38(4.13,64.98)	16.38(28.90)	4.03(-0.26)	2.01(-0.59)	16.38(4.06)
NS	Investigations	10022891	Respiratory and pulmonary investigations (excl blood gases)	10038668	Respiratory and pulmonary function diagnostic procedures	10037385	2	172	3516	19380055	19383745	64.0926	15.8945	258.445	N	63.3674	15.9684	251.461	N	122.719	N	5.98486	1.53984	-0.140962	3.22064	N	No Signal (-)	63.3319	15.7059	255.378	Y	2.23357	-0.359497	3.62497	N	4.70296	1.1663	18.9641	N	1.15	0.14	4.09	64.09(15.89,258.45)	63.37(15.97,251.46)	63.37(122.72)	5.98(-0.14)	2.23(-0.36)	63.33(15.71)
NS	Investigations	10022891	Foetal and neonatal investigations	10053098	Foetal and neonatal diagnostic procedures	10053100	2	172	1494	19382077	19383745	150.852	37.3904	608.615	N	149.13	37.5601	592.108	N	293.902	N	7.21851	1.56559	-0.116158	3.24735	N	No Signal (-)	148.932	36.9144	600.867	Y	2.28369	-0.309376	3.67509	N	4.86922	1.20689	19.6449	N	1.15	0.14	4.09	150.85(37.39,608.61)	149.13(37.56,592.11)	149.13(293.90)	7.22(-0.12)	2.28(-0.31)	148.93(36.91)
NS	Nervous system disorders	10029205	Neurological disorders NEC	10029305	Disturbances in consciousness NEC	10013509	2	172	149432	19234139	19383745	1.49669	0.371309	6.03289	N	1.49098	0.375867	5.91435	N	0.325864	N	0.576252	0.352838	-1.32728	2.03295	N	No Signal (-)	1.49097	0.369891	6.00985	N	0.441119	-2.15195	1.83252	N	1.35766	0.336818	5.47249	N	1.15	0.14	4.09	1.50(0.37,6.03)	1.49(0.38,5.91)	1.49(0.33)	0.58(-1.33)	0.44(-2.15)	1.49(0.37)
NS	Nervous system disorders	10029205	Central nervous system vascular disorders	10007963	Central nervous system haemorrhages and cerebrovascular accidents	10007948	2	172	96827	19286744	19383745	2.31614	0.574602	9.336	N	2.30101	0.580069	9.1276	N	1.47856	N	1.20225	0.678689	-1.00144	2.35881	N	No Signal (-)	2.30098	0.570842	9.27492	N	0.868601	-1.72447	2.26	N	1.82589	0.452979	7.3599	N	1.15	0.14	4.09	2.32(0.57,9.34)	2.30(0.58,9.13)	2.30(1.48)	1.20(-1.00)	0.87(-1.72)	2.30(0.57)
NS	Injury, poisoning and procedural complications	10022117	Medication errors and other product use errors and issues	10079145	Product prescribing errors and issues	10079152	2	172	23347	19360224	19383745	9.6423	2.39202	38.8685	N	9.54297	2.40561	37.8566	N	15.3126	N	3.25433	1.30899	-0.371213	2.9892	N	No Signal (-)	9.54224	2.36719	38.4651	Y	1.81686	-0.776206	3.20826	N	3.52314	0.874004	14.2019	N	1.15	0.14	4.09	9.64(2.39,38.87)	9.54(2.41,37.86)	9.54(15.31)	3.25(-0.37)	1.82(-0.78)	9.54(2.37)
NS	Injury, poisoning and procedural complications	10022117	Medication errors and other product use errors and issues	10079145	Product administration errors and issues	10079147	2	172	533657	18849914	19383745	0.410723	0.101896	1.65554	N	0.417496	0.105249	1.6561	N	1.67147	N	-1.26016	-0.955556	-2.63566	0.724548	N	No Signal (-)	0.417498	0.103577	1.68285	N	-1.08146	-3.67453	0.309943	N	0.47255	0.117235	1.90476	N	1.15	0.14	4.09	0.41(0.10,1.66)	0.42(0.11,1.66)	0.42(1.67)	-1.26(-2.64)	-1.08(-3.67)	0.42(0.10)
NS	Injury, poisoning and procedural complications	10022117	Medication errors and other product use errors and issues	10079145	Product preparation errors and issues	10079151	2	172	14307	19369264	19383745	15.7422	3.90511	63.4598	N	15.5728	3.92547	61.7789	N	27.2903	N	3.96077	1.40967	-0.270602	3.08994	N	No Signal (-)	15.5707	3.86257	62.7685	Y	1.99207	-0.601	3.38347	N	3.97807	0.986823	16.0363	N	1.15	0.14	4.09	15.74(3.91,63.46)	15.57(3.93,61.78)	15.57(27.29)	3.96(-0.27)	1.99(-0.60)	15.57(3.86)
NS	Musculoskeletal and connective tissue disorders	10028395	Tendon, ligament and cartilage disorders	10043237	Tendon disorders	10043234	2	172	10131	19373440	19383745	22.236	5.51577	89.6408	N	21.9919	5.54332	87.2477	N	40.0877	N	4.45863	1.45866	-0.221682	3.139	N	No Signal (-)	21.9877	5.45419	88.6401	Y	2.0808	-0.512272	3.4722	N	4.23041	1.04938	17.0542	N	1.15	0.14	4.09	22.24(5.52,89.64)	21.99(5.54,87.25)	21.99(40.09)	4.46(-0.22)	2.08(-0.51)	21.99(5.45)
NS	Surgical and medical procedures	10042613	Obstetric and gynaecological therapeutic procedures	10029903	Obstetric therapeutic procedures	10029906	2	172	3988	19379583	19383745	56.5055	14.0136	227.841	N	55.8675	14.0791	221.689	N	107.739	N	5.80323	1.53389	-0.146825	3.21461	N	No Signal (-)	55.84	13.8486	225.157	Y	2.22212	-0.370951	3.61352	N	4.66578	1.15713	18.8133	N	1.15	0.14	4.09	56.51(14.01,227.84)	55.87(14.08,221.69)	55.87(107.74)	5.80(-0.15)	2.22(-0.37)	55.84(13.85)
NS	Psychiatric disorders	10037175	Psychiatric disorders NEC	10037176	Substance related and addictive disorders	10079102	2	172	214912	19168659	19383745	1.03713	0.2573	4.18048	N	1.0367	0.261348	4.11234	N	0.00262779	N	0.0520006	0.0290033	-1.65111	1.70911	N	No Signal (-)	1.0367	0.257194	4.17876	N	0.0414494	-2.55162	1.43285	N	1.02915	0.255319	4.14831	N	1.15	0.14	4.09	1.04(0.26,4.18)	1.04(0.26,4.11)	1.04(0.00)	0.05(-1.65)	0.04(-2.55)	1.04(0.26)
NS	Immune system disorders	10021428	Allergic conditions	10001708	Anaphylactic and anaphylactoid responses	10077535	2	172	20336	19363235	19383745	11.0717	2.74659	44.6307	N	10.9559	2.76177	43.4621	N	18.1116	N	3.45351	1.34175	-0.338469	3.02197	N	No Signal (-)	10.9549	2.71763	44.1601	Y	1.87289	-0.72018	3.26429	N	3.66265	0.908605	14.7644	N	1.15	0.14	4.09	11.07(2.75,44.63)	10.96(2.76,43.46)	10.96(18.11)	3.45(-0.34)	1.87(-0.72)	10.95(2.72)
NS	Skin and subcutaneous tissue disorders	10040785	Epidermal and dermal conditions	10014982	Dermal and epidermal conditions NEC	10012424	2	172	143725	19239846	19383745	1.55658	0.386168	6.27431	N	1.55018	0.390792	6.1492	N	0.393445	N	0.632429	0.384833	-1.29528	2.06495	N	No Signal (-)	1.55017	0.384579	6.24849	N	0.481824	-2.11124	1.87323	N	1.39651	0.346456	5.62909	N	1.15	0.14	4.09	1.56(0.39,6.27)	1.55(0.39,6.15)	1.55(0.39)	0.63(-1.30)	0.48(-2.11)	1.55(0.38)
NS	Pregnancy, puerperium and perinatal conditions	10036585	Foetal complications	10016849	Foetal complications NEC	10016850	2	172	3134	19380437	19383745	71.9062	17.8314	289.967	N	71.0912	17.9139	282.125	N	138.145	N	6.15069	1.54467	-0.136217	3.22556	N	No Signal (-)	71.0464	17.6182	286.5	Y	2.24291	-0.350161	3.63431	N	4.7335	1.17382	19.0882	N	1.15	0.14	4.09	71.91(17.83,289.97)	71.09(17.91,282.12)	71.09(138.14)	6.15(-0.14)	2.24(-0.35)	71.05(17.62)
NS	Renal and urinary disorders	10038359	Renal disorders (excl nephropathies)	10038430	Renal failure and impairment	10038443	2	172	166279	19217292	19383745	1.34387	0.333397	5.4169	N	1.33991	0.337786	5.31512	N	0.173952	N	0.422137	0.262328	-1.41779	1.94244	N	No Signal (-)	1.33991	0.332416	5.40095	N	0.327249	-2.26582	1.71865	N	1.25462	0.311256	5.05715	N	1.15	0.14	4.09	1.34(0.33,5.42)	1.34(0.34,5.32)	1.34(0.17)	0.42(-1.42)	0.33(-2.27)	1.34(0.33)
NS	Gastrointestinal disorders	10017947	Gastrointestinal signs and symptoms	10018012	Gastrointestinal signs and symptoms NEC	10027678	2	172	97195	19286376	19383745	2.30732	0.572415	9.30048	N	2.2923	0.577873	9.09304	N	1.46439	N	1.19678	0.676133	-1.00399	2.35626	N	No Signal (-)	2.29227	0.568681	9.2398	N	0.865124	-1.72794	2.25653	N	1.8215	0.451889	7.34218	N	1.15	0.14	4.09	2.31(0.57,9.30)	2.29(0.58,9.09)	2.29(1.46)	1.20(-1.00)	0.87(-1.73)	2.29(0.57)
NS	Gastrointestinal disorders	10017947	Gastrointestinal signs and symptoms	10018012	Gastrointestinal and abdominal pains (excl oral and throat)	10017926	2	172	126088	19257483	19383745	1.77594	0.440587	7.15851	N	1.76702	0.445455	7.00935	N	0.670235	N	0.821306	0.488449	-1.19167	2.16857	N	No Signal (-)	1.76701	0.438371	7.12251	N	0.615412	-1.97766	2.00681	N	1.532	0.380069	6.17523	N	1.15	0.14	4.09	1.78(0.44,7.16)	1.77(0.45,7.01)	1.77(0.67)	0.82(-1.19)	0.62(-1.98)	1.77(0.44)
NS	Cardiac disorders	10007541	Cardiac arrhythmias	10007521	Rate and rhythm disorders NEC	10037908	2	172	50166	19333405	19383745	4.48126	1.11173	18.0636	N	4.44125	1.11959	17.6177	N	5.34645	N	2.15092	1.04599	-0.634156	2.72614	N	No Signal (-)	4.44111	1.10176	17.9017	N	1.39542	-1.19765	2.78682	N	2.63064	0.652618	10.6039	N	1.15	0.14	4.09	4.48(1.11,18.06)	4.44(1.12,17.62)	4.44(5.35)	2.15(-0.63)	1.40(-1.20)	4.44(1.10)
NS	Cardiac disorders	10007541	Cardiac disorders, signs and symptoms NEC	10082206	Cardiac signs and symptoms NEC	10007609	2	172	33422	19350149	19383745	6.73214	1.67011	27.137	N	6.66626	1.68047	26.4443	N	9.64859	N	2.7368	1.20449	-0.475682	2.88466	N	No Signal (-)	6.66592	1.65368	26.8701	N	1.6438	-0.949272	3.0352	N	3.12487	0.775217	12.5962	N	1.15	0.14	4.09	6.73(1.67,27.14)	6.67(1.68,26.44)	6.67(9.65)	2.74(-0.48)	1.64(-0.95)	6.67(1.65)
NS	Vascular disorders	10047065	Decreased and nonspecific blood pressure disorders and shock	10011954	Vascular hypotensive disorders	10057181	2	172	50466	19333105	19383745	4.45455	1.1051	17.9559	N	4.41485	1.11294	17.513	N	5.29629	N	2.14232	1.04331	-0.636842	2.72345	N	No Signal (-)	4.41471	1.09522	17.7953	N	1.39133	-1.20173	2.78274	N	2.62321	0.650774	10.5739	N	1.15	0.14	4.09	4.45(1.11,17.96)	4.41(1.11,17.51)	4.41(5.30)	2.14(-0.64)	1.39(-1.20)	4.41(1.10)
NS	Eye disorders	10015919	Ocular infections, irritations and inflammations	10021877	Chambers (anterior and posterior) and lens infections and inflammations	10002710	2	172	904	19382667	19383745	249.314	61.7581	1006.47	N	246.46	62.0361	979.146	N	487.871	N	7.94203	1.5732	-0.109631	3.25603	N	No Signal (-)	245.918	60.9169	992.756	Y	2.29865	-0.294417	3.69005	N	4.91997	1.21874	19.8616	N	1.15	0.14	4.09	249.31(61.76,1006.47)	246.46(62.04,979.15)	246.46(487.87)	7.94(-0.11)	2.30(-0.29)	245.92(60.92)
NS	Eye disorders	10015919	Ocular infections, irritations and inflammations	10021877	Retinal, choroid and vitreous infections and inflammations	10038909	2	172	4044	19379527	19383745	55.7229	13.8196	224.684	N	55.0939	13.8842	218.618	N	106.194	N	5.78312	1.53319	-0.14752	3.2139	N	No Signal (-)	55.0671	13.657	222.04	Y	2.22076	-0.372304	3.61217	N	4.6614	1.15605	18.7956	N	1.15	0.14	4.09	55.72(13.82,224.68)	55.09(13.88,218.62)	55.09(106.19)	5.78(-0.15)	2.22(-0.37)	55.07(13.66)
≥65	Infections and infestations	10021881	Infections - pathogen unspecified	10021879	Urinary tract infections	10046577	2	104	64273	11947140	12011519	3.57464	0.882188	14.4845	N	3.52606	0.893479	13.9154	N	3.63868	N	1.81802	0.931831	-0.75728	2.62094	N	No Signal (-)	3.52598	0.87018	14.2873	N	1.22807	-1.36499	2.61948	N	2.34254	0.578118	9.492	N	1.89	0.23	6.65	3.57(0.88,14.48)	3.53(0.89,13.92)	3.53(3.64)	1.82(-0.76)	1.23(-1.36)	3.53(0.87)
≥65	Infections and infestations	10021881	Infections - pathogen unspecified	10021879	Lower respiratory tract and lung infections	10025101	2	104	138946	11872467	12011519	1.6432	0.405533	6.65821	N	1.63107	0.413306	6.43684	N	0.494035	N	0.705809	0.422899	-1.26619	2.11199	N	No Signal (-)	1.63106	0.402535	6.609	N	0.534331	-2.05874	1.92573	N	1.44827	0.357424	5.86834	N	1.89	0.23	6.65	1.64(0.41,6.66)	1.63(0.41,6.44)	1.63(0.49)	0.71(-1.27)	0.53(-2.06)	1.63(0.40)
≥65	Investigations	10022891	Metabolic, nutritional and blood gas investigations	10027432	Blood gas and acid base analyses	10005536	2	104	22206	11989207	12011519	10.3829	2.56229	42.0732	N	10.2058	2.58598	40.2783	N	16.6369	N	3.3512	1.32453	-0.364656	3.01371	N	No Signal (-)	10.205	2.5184	41.3524	Y	1.84481	-0.748263	3.23621	N	3.59204	0.886448	14.5556	N	1.89	0.23	6.65	10.38(2.56,42.07)	10.21(2.59,40.28)	10.21(16.64)	3.35(-0.36)	1.84(-0.75)	10.20(2.52)
≥65	Nervous system disorders	10029205	Neurological disorders NEC	10029305	Disturbances in consciousness NEC	10013509	2	104	135087	11876326	12011519	1.69069	0.417253	6.85064	N	1.67766	0.425113	6.62072	N	0.553679	N	0.746444	0.445233	-1.24386	2.13432	N	No Signal (-)	1.67765	0.414034	6.79779	N	0.563078	-2.02999	1.95448	N	1.47742	0.364617	5.98645	N	1.89	0.23	6.65	1.69(0.42,6.85)	1.68(0.43,6.62)	1.68(0.55)	0.75(-1.24)	0.56(-2.03)	1.68(0.41)
≥65	Injury, poisoning and procedural complications	10022117	Procedural related injuries and complications NEC	10069888	Eye and ear procedural complications	10015908	2	104	1046	12010367	12011519	220.811	54.424	895.885	N	216.664	54.8289	856.176	N	428.555	N	7.75657	1.57154	-0.119876	3.26296	N	No Signal (-)	216.252	53.3003	877.388	Y	2.29549	-0.297581	3.68689	N	4.9092	1.20998	19.9178	N	1.89	0.23	6.65	220.81(54.42,895.89)	216.66(54.83,856.18)	216.66(428.56)	7.76(-0.12)	2.30(-0.30)	216.25(53.30)
≥65	Respiratory, thoracic and mediastinal disorders	10038738	Pulmonary vascular disorders	10037454	Pulmonary thrombotic and embolic conditions	10037439	2	104	24133	11987280	12011519	9.55226	2.35733	38.7072	N	9.39089	2.3795	37.0619	N	15.0237	N	3.23116	1.304	-0.385176	2.99317	N	No Signal (-)	9.3902	2.31733	38.0505	Y	1.80998	-0.783089	3.20138	N	3.50637	0.86531	14.2084	N	1.89	0.23	6.65	9.55(2.36,38.71)	9.39(2.38,37.06)	9.39(15.02)	3.23(-0.39)	1.81(-0.78)	9.39(2.32)
≥65	General disorders and administration site conditions	10018065	General system disorders NEC	10018073	Gait disturbances	10017578	2	104	61108	11950305	12011519	3.76078	0.928125	15.2387	N	3.70869	0.939754	14.6361	N	3.97675	N	1.89087	0.957931	-0.731181	2.64704	N	No Signal (-)	3.7086	0.915248	15.0273	N	1.26633	-1.32673	2.65774	N	2.40549	0.593654	9.7471	N	1.89	0.23	6.65	3.76(0.93,15.24)	3.71(0.94,14.64)	3.71(3.98)	1.89(-0.73)	1.27(-1.33)	3.71(0.92)
≥65	Gastrointestinal disorders	10017947	Peritoneal and retroperitoneal conditions	10034652	Peritoneal and retroperitoneal disorders	10034653	2	104	9370	12002043	12011519	24.6327	6.07837	99.8245	N	24.1868	6.12799	95.464	N	44.4815	N	4.59585	1.46927	-0.220066	3.1586	N	No Signal (-)	24.1819	5.96712	97.9975	Y	2.10109	-0.491981	3.49249	N	4.29032	1.05868	17.3866	N	1.89	0.23	6.65	24.63(6.08,99.82)	24.19(6.13,95.46)	24.19(44.48)	4.60(-0.22)	2.10(-0.49)	24.18(5.97)
≥65	Gastrointestinal disorders	10017947	Gastrointestinal motility and defaecation conditions	10017977	Diarrhoea (excl infective)	10012736	2	104	156892	11854521	12011519	1.45305	0.358604	5.88769	N	1.4445	0.366031	5.70056	N	0.277179	N	0.530564	0.323348	-1.36574	2.01244	N	No Signal (-)	1.44449	0.356493	5.85303	N	0.407694	-2.18537	1.7991	N	1.32656	0.327388	5.37519	N	1.89	0.23	6.65	1.45(0.36,5.89)	1.44(0.37,5.70)	1.44(0.28)	0.53(-1.37)	0.41(-2.19)	1.44(0.36)
≥65	Eye disorders	10015919	Eye disorders NEC	10015917	Ocular disorders NEC	10030032	2	104	30127	11981286	12011519	7.64794	1.8874	30.9903	N	7.5225	1.9061	29.6878	N	11.3386	N	2.91113	1.24195	-0.447203	2.93111	N	No Signal (-)	7.52207	1.85633	30.4803	N	1.70673	-0.886338	3.09813	N	3.2642	0.805556	13.2269	N	1.89	0.23	6.65	7.65(1.89,30.99)	7.52(1.91,29.69)	7.52(11.34)	2.91(-0.45)	1.71(-0.89)	7.52(1.86)
18-44	Metabolism and nutrition disorders	10027433	Protein and amino acid metabolism disorders NEC	10037008	Protein metabolism disorders NEC	10037009	1	222	1979	7990375	7992577	18.1873	2.5493	129.752	N	18.1102	2.56096	128.07	N	16.1613	N	4.17804	0.922047	-1.12834	2.97244	N	No Signal (-)	18.1016	2.53729	129.141	Y	1.43377	-2.34933	3.1212	N	2.70152	0.37867	19.2732	N	0.45	0.01	2.47	18.19(2.55,129.75)	18.11(2.56,128.07)	18.11(16.16)	4.18(-1.13)	1.43(-2.35)	18.10(2.54)
18-44	Metabolism and nutrition disorders	10027433	Appetite and general nutritional disorders	10003018	Appetite disorders	10003022	1	222	29570	7962784	7992577	1.213	0.170104	8.64982	N	1.21204	0.171474	8.56721	N	0.0372332	N	0.277434	0.129115	-1.92032	2.17855	N	No Signal (-)	1.21204	0.169969	8.64296	N	0.178908	-3.60419	1.86633	N	1.13203	0.158749	8.07241	N	0.45	0.01	2.47	1.21(0.17,8.65)	1.21(0.17,8.57)	1.21(0.04)	0.28(-1.92)	0.18(-3.60)	1.21(0.17)
18-44	Metabolism and nutrition disorders	10027433	Appetite and general nutritional disorders	10003018	General nutritional disorders NEC	10018067	1	222	11652	7980702	7992577	3.08523	0.432632	22.0017	N	3.07588	0.435137	21.7426	N	1.40292	N	1.62092	0.59225	-1.45729	2.64179	N	No Signal (-)	3.0757	0.431296	21.9338	N	0.862271	-2.92083	2.5497	N	1.8179	0.254918	12.964	N	0.45	0.01	2.47	3.09(0.43,22.00)	3.08(0.44,21.74)	3.08(1.40)	1.62(-1.46)	0.86(-2.92)	3.08(0.43)
18-44	Metabolism and nutrition disorders	10027433	Purine and pyrimidine metabolism disorders	10037546	Disorders of purine metabolism	10070968	1	222	1180	7991174	7992577	30.5053	4.27448	217.705	N	30.373	4.29358	214.86	N	28.3861	N	4.92354	0.952983	-1.0981	3.00407	N	No Signal (-)	30.3481	4.25246	216.583	Y	1.49289	-2.29021	3.18031	N	2.81452	0.394377	20.0861	N	0.45	0.01	2.47	30.51(4.27,217.70)	30.37(4.29,214.86)	30.37(28.39)	4.92(-1.10)	1.49(-2.29)	30.35(4.25)
18-44	Hepatobiliary disorders	10019805	Hepatic and hepatobiliary disorders	10019654	Hepatocellular damage and hepatitis NEC	10019833	1	222	31450	7960904	7992577	1.14022	0.159898	8.13082	N	1.13959	0.161224	8.05507	N	0.0171659	N	0.188511	0.0881371	-1.96129	2.13757	N	No Signal (-)	1.13959	0.159809	8.12631	N	0.122899	-3.6602	1.81033	N	1.08892	0.152704	7.76501	N	0.45	0.01	2.47	1.14(0.16,8.13)	1.14(0.16,8.06)	1.14(0.02)	0.19(-1.96)	0.12(-3.66)	1.14(0.16)
18-44	Infections and infestations	10021881	Viral infectious disorders	10047438	Viral infections NEC	10047465	1	222	10193	7982161	7992577	3.52749	0.494643	25.1559	N	3.51615	0.497416	24.8551	N	1.80268	N	1.8139	0.637418	-1.41215	2.68698	N	No Signal (-)	3.51591	0.493019	25.0733	N	0.935261	-2.84784	2.62269	N	1.91224	0.268144	13.6369	N	0.45	0.01	2.47	3.53(0.49,25.16)	3.52(0.50,24.86)	3.52(1.80)	1.81(-1.41)	0.94(-2.85)	3.52(0.49)
18-44	Infections and infestations	10021881	Viral infectious disorders	10047438	Influenza viral infections	10022005	1	222	13399	7978955	7992577	2.68238	0.376146	19.1287	N	2.67484	0.378407	18.9076	N	1.05038	N	1.41938	0.539964	-1.50955	2.58948	N	No Signal (-)	2.67471	0.375071	19.074	N	0.779469	-3.00363	2.4669	N	1.7165	0.240702	12.2407	N	0.45	0.01	2.47	2.68(0.38,19.13)	2.67(0.38,18.91)	2.67(1.05)	1.42(-1.51)	0.78(-3.00)	2.67(0.38)
18-44	Infections and infestations	10021881	Infections - pathogen unspecified	10021879	Female reproductive tract infections	10038586	1	222	4474	7987880	7992577	8.04234	1.1276	57.3601	N	8.01076	1.13311	56.6338	N	6.13766	N	3.00166	0.829505	-1.22031	2.87933	N	No Signal (-)	8.0092	1.12295	57.1237	N	1.26337	-2.51974	2.95079	N	2.40055	0.336577	17.1214	N	0.45	0.01	2.47	8.04(1.13,57.36)	8.01(1.13,56.63)	8.01(6.14)	3.00(-1.22)	1.26(-2.52)	8.01(1.12)
18-44	Investigations	10022891	Protein and chemistry analyses NEC	10037000	Protein analyses NEC	10036998	1	222	10220	7982134	7992577	3.51816	0.493334	25.0893	N	3.50686	0.496102	24.7895	N	1.79414	N	1.81008	0.636569	-1.413	2.68613	N	No Signal (-)	3.50662	0.491717	25.007	N	0.933876	-2.84922	2.6213	N	1.9104	0.267887	13.6238	N	0.45	0.01	2.47	3.52(0.49,25.09)	3.51(0.50,24.79)	3.51(1.79)	1.81(-1.41)	0.93(-2.85)	3.51(0.49)
18-44	Investigations	10022891	Immunology and allergy investigations	10021505	Immunology analyses NEC	10021504	1	222	866	7991488	7992577	41.5678	5.82283	296.742	N	41.3859	5.84862	292.854	N	39.3688	N	5.36944	0.965324	-1.08638	3.01703	N	No Signal (-)	41.3393	5.79082	295.111	Y	1.5168	-2.2663	3.20423	N	2.86156	0.400848	20.428	N	0.45	0.01	2.47	41.57(5.82,296.74)	41.39(5.85,292.85)	41.39(39.37)	5.37(-1.09)	1.52(-2.27)	41.34(5.79)
18-44	Investigations	10022891	Cardiac and vascular investigations (excl enzyme tests)	10007512	ECG investigations	10053104	1	222	12488	7979866	7992577	2.87839	0.40363	20.5266	N	2.86997	0.40601	20.287	N	1.22021	N	1.52096	0.566993	-1.48254	2.61652	N	No Signal (-)	2.86982	0.402428	20.4654	N	0.822054	-2.96105	2.50948	N	1.76792	0.247911	12.6075	N	0.45	0.01	2.47	2.88(0.40,20.53)	2.87(0.41,20.29)	2.87(1.22)	1.52(-1.48)	0.82(-2.96)	2.87(0.40)
18-44	Investigations	10022891	Haematology investigations (incl blood groups)	10018851	Coagulation and bleeding analyses	10009728	1	222	6913	7985441	7992577	5.20331	0.729601	37.1085	N	5.18446	0.73339	36.6498	N	3.37978	N	2.37402	0.744439	-1.30522	2.7941	N	No Signal (-)	5.18385	0.726874	36.9697	N	1.11423	-2.66887	2.80166	N	2.16479	0.303545	15.4387	N	0.45	0.01	2.47	5.20(0.73,37.11)	5.18(0.73,36.65)	5.18(3.38)	2.37(-1.31)	1.11(-2.67)	5.18(0.73)
18-44	Nervous system disorders	10029205	Headaches	10019231	Headaches NEC	10019233	1	222	105233	7887121	7992577	0.337609	0.0473453	2.40741	N	0.340579	0.0481845	2.40729	N	1.29378	N	-1.55391	-0.981602	-3.03099	1.06778	N	No Signal (-)	0.340585	0.0477628	2.42863	N	-1.19582	-4.97892	0.491607	N	0.436539	0.061219	3.11286	N	0.45	0.01	2.47	0.34(0.05,2.41)	0.34(0.05,2.41)	0.34(1.29)	-1.55(-3.03)	-1.20(-4.98)	0.34(0.05)
18-44	Nervous system disorders	10029205	Spinal cord and nerve root disorders	10041543	Lumbar spinal cord and nerve root disorders	10052772	1	222	1585	7990769	7992577	22.7094	3.18278	162.034	N	22.6121	3.19717	159.925	N	20.6474	N	4.49815	0.937219	-1.11343	2.98786	N	No Signal (-)	22.5985	3.16722	161.242	Y	1.46262	-2.32048	3.15005	N	2.75608	0.386271	19.6649	N	0.45	0.01	2.47	22.71(3.18,162.03)	22.61(3.20,159.92)	22.61(20.65)	4.50(-1.11)	1.46(-2.32)	22.60(3.17)
18-44	Nervous system disorders	10029205	Central nervous system vascular disorders	10007963	Central nervous system haemorrhages and cerebrovascular accidents	10007948	1	222	20202	7972152	7992577	1.77758	0.249273	12.676	N	1.77409	0.250985	12.5402	N	0.338598	N	0.827047	0.352697	-1.69677	2.40216	N	No Signal (-)	1.77405	0.248778	12.6508	N	0.495896	-3.2872	2.18332	N	1.4102	0.197754	10.0562	N	0.45	0.01	2.47	1.78(0.25,12.68)	1.77(0.25,12.54)	1.77(0.34)	0.83(-1.70)	0.50(-3.29)	1.77(0.25)
18-44	Injury, poisoning and procedural complications	10022117	Exposures, chemical injuries and poisoning	10071947	Poisoning and toxicity	10035777	1	222	51519	7940835	7992577	0.694298	0.0973655	4.95092	N	0.695669	0.098421	4.91719	N	0.133996	N	-0.523516	-0.289201	-2.33861	1.7602	N	No Signal (-)	0.695675	0.0975586	4.96074	N	-0.369199	-4.1523	1.31823	N	0.774212	0.108572	5.52078	N	0.45	0.01	2.47	0.69(0.10,4.95)	0.70(0.10,4.92)	0.70(0.13)	-0.52(-2.34)	-0.37(-4.15)	0.70(0.10)
18-44	Injury, poisoning and procedural complications	10022117	Off label uses and intentional product misuses/use issues	10079156	Off label uses	10076291	1	222	93763	7898591	7992577	0.379459	0.0532143	2.70584	N	0.382242	0.0540788	2.70178	N	1.01023	N	-1.38742	-0.859118	-2.90851	1.19027	N	No Signal (-)	0.382249	0.0536055	2.72573	N	-1.05478	-4.83788	0.632648	N	0.481371	0.0675061	3.43255	N	0.45	0.01	2.47	0.38(0.05,2.71)	0.38(0.05,2.70)	0.38(1.01)	-1.39(-2.91)	-1.05(-4.84)	0.38(0.05)
18-44	Injury, poisoning and procedural complications	10022117	Off label uses and intentional product misuses/use issues	10079156	Intentional product misuses	10079157	1	222	17669	7974685	7992577	2.03305	0.285097	14.4979	N	2.02842	0.286964	14.338	N	0.52254	N	1.02031	0.419616	-1.62987	2.4691	N	No Signal (-)	2.02836	0.284439	14.4644	N	0.595084	-3.18802	2.28251	N	1.51056	0.211827	10.772	N	0.45	0.01	2.47	2.03(0.29,14.50)	2.03(0.29,14.34)	2.03(0.52)	1.02(-1.63)	0.60(-3.19)	2.03(0.28)
18-44	Musculoskeletal and connective tissue disorders	10028395	Musculoskeletal and connective tissue disorders NEC	10028393	Musculoskeletal and connective tissue conditions NEC	10080711	1	222	23850	7968504	7992577	1.505	0.21105	10.7321	N	1.50273	0.212597	10.622	N	0.168683	N	0.587567	0.261469	-1.78798	2.31092	N	No Signal (-)	1.50271	0.210729	10.7158	N	0.364058	-3.41904	2.05148	N	1.28704	0.180486	9.17788	N	0.45	0.01	2.47	1.50(0.21,10.73)	1.50(0.21,10.62)	1.50(0.17)	0.59(-1.79)	0.36(-3.42)	1.50(0.21)
18-44	Surgical and medical procedures	10042613	Obstetric and gynaecological therapeutic procedures	10029903	Induced abortions	10021717	1	222	4951	7987403	7992577	7.26708	1.01892	51.8296	N	7.23897	1.02396	51.1764	N	5.37936	N	2.85553	0.812469	-1.23731	2.86225	N	No Signal (-)	7.23771	1.01481	51.6202	N	1.23296	-2.55014	2.92039	N	2.35049	0.329564	16.7639	N	0.45	0.01	2.47	7.27(1.02,51.83)	7.24(1.02,51.18)	7.24(5.38)	2.86(-1.24)	1.23(-2.55)	7.24(1.01)
18-44	Congenital, familial and genetic disorders	10010331	Cardiac and vascular disorders congenital	10007510	Cardiac disorders congenital NEC	10007542	1	222	696	7991658	7992577	51.7219	7.24323	369.332	N	51.4945	7.27514	364.485	N	49.4472	N	5.68431	0.97205	-1.08022	3.02432	N	No Signal (-)	51.422	7.20124	367.19	Y	1.52991	-2.25319	3.21734	N	2.88769	0.404397	20.6202	N	0.45	0.01	2.47	51.72(7.24,369.33)	51.49(7.28,364.49)	51.49(49.45)	5.68(-1.08)	1.53(-2.25)	51.42(7.20)
18-44	Respiratory, thoracic and mediastinal disorders	10038738	Respiratory disorders NEC	10038716	Respiratory tract disorders NEC	10057184	1	222	11724	7980630	7992577	3.06626	0.429972	21.8664	N	3.05699	0.432465	21.6091	N	1.38602	N	1.61203	0.590058	-1.45948	2.6396	N	No Signal (-)	3.05681	0.428648	21.7991	N	0.858763	-2.92434	2.54619	N	1.81348	0.254299	12.9325	N	0.45	0.01	2.47	3.07(0.43,21.87)	3.06(0.43,21.61)	3.06(1.39)	1.61(-1.46)	0.86(-2.92)	3.06(0.43)
18-44	Respiratory, thoracic and mediastinal disorders	10038738	Upper respiratory tract disorders (excl infections)	10046304	Pharyngeal disorders (excl infections and neoplasms)	10034823	1	222	7846	7984508	7992577	4.58402	0.642777	32.6914	N	4.56795	0.646191	32.2911	N	2.78925	N	2.1914	0.71318	-1.33644	2.76281	N	No Signal (-)	4.5675	0.64046	32.5735	N	1.06102	-2.72208	2.74845	N	2.08641	0.292559	14.8794	N	0.45	0.01	2.47	4.58(0.64,32.69)	4.57(0.65,32.29)	4.57(2.79)	2.19(-1.34)	1.06(-2.72)	4.57(0.64)
18-44	Respiratory, thoracic and mediastinal disorders	10038738	Lower respiratory tract disorders (excl obstruction and infection)	10024967	Pulmonary oedemas	10037424	1	222	11688	7980666	7992577	3.07571	0.431298	21.9338	N	3.06641	0.433797	21.6757	N	1.39444	N	1.61647	0.591154	-1.45839	2.64069	N	No Signal (-)	3.06623	0.429968	21.8662	N	0.860516	-2.92259	2.54794	N	1.81569	0.254608	12.9482	N	0.45	0.01	2.47	3.08(0.43,21.93)	3.07(0.43,21.68)	3.07(1.39)	1.62(-1.46)	0.86(-2.92)	3.07(0.43)
18-44	Respiratory, thoracic and mediastinal disorders	10038738	Bronchial disorders (excl neoplasms)	10006436	Bronchial conditions NEC	10006429	1	222	795	7991559	7992577	45.2805	6.34228	323.279	N	45.082	6.3703	319.04	N	43.0543	N	5.4927	0.96813	-1.08378	3.02004	N	No Signal (-)	45.0266	6.30671	321.466	Y	1.52226	-2.26084	3.20969	N	2.87241	0.402328	20.5075	N	0.45	0.01	2.47	45.28(6.34,323.28)	45.08(6.37,319.04)	45.08(43.05)	5.49(-1.08)	1.52(-2.26)	45.03(6.31)
18-44	Psychiatric disorders	10037175	Personality disorders and disturbances in behaviour	10034726	Personality disorders NEC	10034727	1	222	1001	7991353	7992577	35.9611	5.03822	256.679	N	35.8043	5.06062	253.319	N	33.8028	N	5.16066	0.960005	-1.09139	3.0114	N	No Signal (-)	35.7696	5.01139	255.312	Y	1.50647	-2.27663	3.1939	N	2.84114	0.398049	20.2791	N	0.45	0.01	2.47	35.96(5.04,256.68)	35.80(5.06,253.32)	35.80(33.80)	5.16(-1.09)	1.51(-2.28)	35.77(5.01)
18-44	Psychiatric disorders	10037175	Personality disorders and disturbances in behaviour	10034726	Behaviour and socialisation disturbances	10004209	1	222	25337	7967017	7992577	1.41641	0.198627	10.1004	N	1.41454	0.20012	9.99857	N	0.121864	N	0.500314	0.225877	-1.82357	2.27532	N	No Signal (-)	1.41452	0.198363	10.0869	N	0.313593	-3.46951	2.00102	N	1.2428	0.174282	8.86237	N	0.45	0.01	2.47	1.42(0.20,10.10)	1.41(0.20,10.00)	1.41(0.12)	0.50(-1.82)	0.31(-3.47)	1.41(0.20)
18-44	Psychiatric disorders	10037175	Depressed mood disorders and disturbances	10012375	Mood alterations with depressive symptoms	10027938	1	222	20737	7971617	7992577	1.7316	0.242826	12.3481	N	1.72832	0.24451	12.2166	N	0.3077	N	0.78934	0.338952	-1.71051	2.38842	N	No Signal (-)	1.72828	0.242361	12.3245	N	0.475791	-3.30731	2.16322	N	1.39068	0.195018	9.91699	N	0.45	0.01	2.47	1.73(0.24,12.35)	1.73(0.24,12.22)	1.73(0.31)	0.79(-1.71)	0.48(-3.31)	1.73(0.24)
18-44	Psychiatric disorders	10037175	Deliria (incl confusion)	10012221	Confusion and disorientation	10010301	1	222	24214	7968140	7992577	1.4823	0.207868	10.5703	N	1.48014	0.209401	10.4623	N	0.15622	N	0.565716	0.252675	-1.79678	2.30213	N	No Signal (-)	1.48012	0.207562	10.5547	N	0.351541	-3.43156	2.03897	N	1.27592	0.178926	9.09859	N	0.45	0.01	2.47	1.48(0.21,10.57)	1.48(0.21,10.46)	1.48(0.16)	0.57(-1.80)	0.35(-3.43)	1.48(0.21)
18-44	Immune system disorders	10021428	Allergic conditions	10001708	Allergies to foods, food additives, drugs and other chemicals	10001737	1	222	21497	7970857	7992577	1.67022	0.234219	11.9104	N	1.66722	0.235866	11.7847	N	0.267726	N	0.737415	0.319648	-1.72981	2.36911	N	No Signal (-)	1.66719	0.233793	11.8887	N	0.447704	-3.3354	2.13513	N	1.36387	0.191258	9.72578	N	0.45	0.01	2.47	1.67(0.23,11.91)	1.67(0.24,11.78)	1.67(0.27)	0.74(-1.73)	0.45(-3.34)	1.67(0.23)
18-44	Immune system disorders	10021428	Allergic conditions	10001708	Allergic conditions NEC	10027654	1	222	29695	7962659	7992577	1.20787	0.169385	8.61328	N	1.20694	0.170752	8.53114	N	0.0356135	N	0.271348	0.126354	-1.92308	2.17579	N	No Signal (-)	1.20694	0.169253	8.60658	N	0.175116	-3.60799	1.86254	N	1.12905	0.158332	8.05122	N	0.45	0.01	2.47	1.21(0.17,8.61)	1.21(0.17,8.53)	1.21(0.04)	0.27(-1.92)	0.18(-3.61)	1.21(0.17)
18-44	Immune system disorders	10021428	Allergic conditions	10001708	Anaphylactic and anaphylactoid responses	10077535	1	222	14400	7977954	7992577	2.49561	0.349957	17.7966	N	2.4889	0.352104	17.5931	N	0.892229	N	1.31545	0.510837	-1.53867	2.56034	N	No Signal (-)	2.4888	0.349002	17.7481	N	0.734082	-3.04902	2.42151	N	1.66334	0.233249	11.8616	N	0.45	0.01	2.47	2.50(0.35,17.80)	2.49(0.35,17.59)	2.49(0.89)	1.32(-1.54)	0.73(-3.05)	2.49(0.35)
18-44	Immune system disorders	10021428	Immunodeficiency syndromes	10021460	Immunodeficiency disorders NEC	10052739	1	222	3288	7989066	7992577	10.9449	1.53444	78.0679	N	10.9003	1.54171	77.068	N	8.993	N	3.4459	0.872756	-1.17723	2.92274	N	No Signal (-)	10.8973	1.52777	77.7284	N	1.34186	-2.44124	3.02929	N	2.53479	0.355369	18.0802	N	0.45	0.01	2.47	10.94(1.53,78.07)	10.90(1.54,77.07)	10.90(8.99)	3.45(-1.18)	1.34(-2.44)	10.90(1.53)
18-44	Skin and subcutaneous tissue disorders	10040785	Epidermal and dermal conditions	10014982	Pustular conditions	10037573	1	222	1384	7990970	7992577	26.0082	3.64478	185.588	N	25.8961	3.66116	183.167	N	23.9215	N	4.69366	0.945021	-1.10581	2.99585	N	No Signal (-)	25.8781	3.62655	184.659	Y	1.47756	-2.30554	3.16499	N	2.78478	0.390258	19.8714	N	0.45	0.01	2.47	26.01(3.64,185.59)	25.90(3.66,183.17)	25.90(23.92)	4.69(-1.11)	1.48(-2.31)	25.88(3.63)
18-44	General disorders and administration site conditions	10018065	General system disorders NEC	10018073	Feelings and sensations NEC	10068759	1	222	81553	7910801	7992577	0.436946	0.061276	3.11577	N	0.439471	0.0621754	3.10629	N	0.722297	N	-1.18614	-0.716183	-2.76557	1.33321	N	No Signal (-)	0.439478	0.061631	3.13382	N	-0.887748	-4.67085	0.799678	N	0.540457	0.0757921	3.85388	N	0.45	0.01	2.47	0.44(0.06,3.12)	0.44(0.06,3.11)	0.44(0.72)	-1.19(-2.77)	-0.89(-4.67)	0.44(0.06)
18-44	General disorders and administration site conditions	10018065	General system disorders NEC	10018073	Adverse effect absent	10001424	1	222	13748	7978606	7992577	2.61417	0.366582	18.6422	N	2.60694	0.368802	18.4276	N	0.992163	N	1.38229	0.529742	-1.51977	2.57926	N	No Signal (-)	2.60682	0.365551	18.5898	N	0.763482	-3.01962	2.45091	N	1.69758	0.23805	12.1058	N	0.45	0.01	2.47	2.61(0.37,18.64)	2.61(0.37,18.43)	2.61(0.99)	1.38(-1.52)	0.76(-3.02)	2.61(0.37)
18-44	General disorders and administration site conditions	10018065	General system disorders NEC	10018073	Asthenic conditions	10003550	1	222	184149	7808205	7992577	0.190998	0.0267852	1.36196	N	0.194626	0.0275354	1.37565	N	3.41127	N	-2.36119	-1.62317	-3.67255	0.426209	N	No Signal (-)	0.19463	0.0272945	1.38786	N	-1.91021	-5.69331	-0.222782	N	0.266054	0.0373109	1.89716	N	0.45	0.01	2.47	0.19(0.03,1.36)	0.19(0.03,1.38)	0.19(3.41)	-2.36(-3.67)	-1.91(-5.69)	0.19(0.03)
18-44	General disorders and administration site conditions	10018065	Therapeutic and nontherapeutic effects (excl toxicity)	10062915	Therapeutic and nontherapeutic responses	10043409	1	222	239326	7753028	7992577	0.145925	0.0204642	1.04055	N	0.149755	0.0211871	1.05849	N	4.97634	N	-2.73929	-1.94625	-3.99562	0.10313	N	No Signal (-)	0.149758	0.0210018	1.06788	N	-2.25851	-6.04161	-0.57108	N	0.208988	0.0293081	1.49024	N	0.45	0.01	2.47	0.15(0.02,1.04)	0.15(0.02,1.06)	0.15(4.98)	-2.74(-4.00)	-2.26(-6.04)	0.15(0.02)
18-44	Pregnancy, puerperium and perinatal conditions	10036585	Placental, amniotic and cavity disorders (excl haemorrhages)	10035129	Amniotic fluid and cavity disorders of pregnancy NEC	10001970	1	222	2109	7990245	7992577	17.066	2.3922	121.749	N	16.9939	2.40317	120.172	N	15.0496	N	4.0863	0.917076	-1.13325	2.9674	N	No Signal (-)	16.9863	2.38104	121.181	Y	1.42438	-2.35873	3.1118	N	2.68398	0.376224	19.1476	N	0.45	0.01	2.47	17.07(2.39,121.75)	16.99(2.40,120.17)	16.99(15.05)	4.09(-1.13)	1.42(-2.36)	16.99(2.38)
18-44	Renal and urinary disorders	10038359	Urinary tract signs and symptoms	10046590	Bladder and urethral symptoms	10004995	1	222	19840	7972514	7992577	1.81009	0.253832	12.9079	N	1.80646	0.255564	12.769	N	0.360906	N	0.853132	0.362073	-1.6874	2.41154	N	No Signal (-)	1.80642	0.253317	12.8817	N	0.509661	-3.27344	2.19709	N	1.42372	0.19965	10.1526	N	0.45	0.01	2.47	1.81(0.25,12.91)	1.81(0.26,12.77)	1.81(0.36)	0.85(-1.69)	0.51(-3.27)	1.81(0.25)
18-44	Renal and urinary disorders	10038359	Nephropathies	10029149	Nephropathies and tubular disorders NEC	10029150	1	222	4353	7988001	7992577	8.26602	1.15896	58.9558	N	8.23344	1.1646	58.2084	N	6.3569	N	3.0412	0.833859	-1.21597	2.88369	N	No Signal (-)	8.23178	1.15415	58.7115	N	1.27118	-2.51192	2.95861	N	2.41359	0.338403	17.2145	N	0.45	0.01	2.47	8.27(1.16,58.96)	8.23(1.16,58.21)	8.23(6.36)	3.04(-1.22)	1.27(-2.51)	8.23(1.15)
18-44	Reproductive system and breast disorders	10038604	Penile and scrotal disorders (excl infections and inflammations)	10013355	Penile disorders NEC (excl erection and ejaculation)	10034304	1	222	1855	7990499	7992577	19.4034	2.71967	138.433	N	19.3208	2.73206	136.635	N	17.3673	N	4.27135	0.926805	-1.12366	2.97726	N	No Signal (-)	19.311	2.70672	137.773	Y	1.44279	-2.34031	3.13021	N	2.71845	0.381032	19.3947	N	0.45	0.01	2.47	19.40(2.72,138.43)	19.32(2.73,136.64)	19.32(17.37)	4.27(-1.12)	1.44(-2.34)	19.31(2.71)
18-44	Reproductive system and breast disorders	10038604	Uterine, pelvic and broad ligament disorders	10046828	Uterine disorders NEC	10013376	1	222	5729	7986625	7992577	6.27959	0.880491	44.7855	N	6.25592	0.884932	44.2254	N	4.41816	N	2.64501	0.785108	-1.26461	2.83483	N	No Signal (-)	6.255	0.877043	44.6102	N	1.1847	-2.5984	2.87213	N	2.27317	0.318732	16.212	N	0.45	0.01	2.47	6.28(0.88,44.79)	6.26(0.88,44.23)	6.26(4.42)	2.65(-1.26)	1.18(-2.60)	6.26(0.88)
18-44	Reproductive system and breast disorders	10038604	Uterine, pelvic and broad ligament disorders	10046828	Pelvis and broad ligament disorders NEC	10013344	1	222	1403	7990951	7992577	25.6559	3.59545	183.072	N	25.5454	3.61162	180.685	N	23.5719	N	4.674	0.944282	-1.10653	2.99509	N	No Signal (-)	25.5279	3.5775	182.159	Y	1.47614	-2.30696	3.16357	N	2.78204	0.389878	19.8517	N	0.45	0.01	2.47	25.66(3.60,183.07)	25.55(3.61,180.69)	25.55(23.57)	4.67(-1.11)	1.48(-2.31)	25.53(3.58)
18-44	Gastrointestinal disorders	10017947	Peritoneal and retroperitoneal conditions	10034652	Peritoneal and retroperitoneal haemorrhages	10034655	1	222	1008	7991346	7992577	35.7114	5.00326	254.894	N	35.5557	5.02551	251.558	N	33.5548	N	5.15062	0.95973	-1.09165	3.01111	N	No Signal (-)	35.5215	4.97665	253.539	Y	1.50594	-2.27716	3.19336	N	2.84009	0.397905	20.2715	N	0.45	0.01	2.47	35.71(5.00,254.89)	35.56(5.03,251.56)	35.56(33.55)	5.15(-1.09)	1.51(-2.28)	35.52(4.98)
18-44	Gastrointestinal disorders	10017947	Gastrointestinal signs and symptoms	10018012	Faecal abnormalities NEC	10016097	1	222	5290	7987064	7992577	6.80109	0.953599	48.5055	N	6.77508	0.958357	47.8962	N	4.92501	N	2.76	0.800483	-1.24927	2.85023	N	No Signal (-)	6.77398	0.949799	48.3122	N	1.21174	-2.57137	2.89916	N	2.31616	0.324755	16.5189	N	0.45	0.01	2.47	6.80(0.95,48.51)	6.78(0.96,47.90)	6.78(4.93)	2.76(-1.25)	1.21(-2.57)	6.77(0.95)
18-44	Gastrointestinal disorders	10017947	Gastrointestinal stenosis and obstruction	10018008	Gastrointestinal stenosis and obstruction NEC	10018009	1	222	7991	7984363	7992577	4.50076	0.631104	32.0975	N	4.48506	0.634467	31.7051	N	2.7104	N	2.16499	0.708383	-1.34124	2.758	N	No Signal (-)	4.48463	0.628841	31.9825	N	1.05293	-2.73017	2.74035	N	2.07473	0.290922	14.7961	N	0.45	0.01	2.47	4.50(0.63,32.10)	4.49(0.63,31.71)	4.49(2.71)	2.16(-1.34)	1.05(-2.73)	4.48(0.63)
18-44	Gastrointestinal disorders	10017947	Gastrointestinal conditions NEC	10017943	Gastrointestinal disorders NEC	10017948	1	222	16078	7976276	7992577	2.23468	0.313369	15.9358	N	2.22914	0.315359	15.7569	N	0.679069	N	1.15644	0.463293	-1.5862	2.51279	N	No Signal (-)	2.22907	0.312582	15.8958	N	0.661063	-3.12204	2.34849	N	1.58125	0.221738	11.2761	N	0.45	0.01	2.47	2.23(0.31,15.94)	2.23(0.32,15.76)	2.23(0.68)	1.16(-1.59)	0.66(-3.12)	2.23(0.31)
18-44	Gastrointestinal disorders	10017947	Gastrointestinal haemorrhages NEC	10017959	Intestinal haemorrhages	10022653	1	222	6688	7985666	7992577	5.37851	0.754165	38.3581	N	5.35887	0.75806	37.8829	N	3.54792	N	2.42175	0.75208	-1.29759	2.80175	N	No Signal (-)	5.35822	0.75132	38.2135	N	1.12736	-2.65574	2.81479	N	2.18459	0.306319	15.5799	N	0.45	0.01	2.47	5.38(0.75,38.36)	5.36(0.76,37.88)	5.36(3.55)	2.42(-1.30)	1.13(-2.66)	5.36(0.75)
18-44	Gastrointestinal disorders	10017947	Gastrointestinal inflammatory conditions	10017969	Gastrointestinal inflammatory disorders NEC	10017921	1	222	4280	7988074	7992577	8.40708	1.17873	59.9621	N	8.37387	1.18446	59.2014	N	6.49525	N	3.0656	0.836492	-1.21335	2.88633	N	No Signal (-)	8.37214	1.17383	59.7129	N	1.27592	-2.50718	2.96334	N	2.42153	0.339514	17.2711	N	0.45	0.01	2.47	8.41(1.18,59.96)	8.37(1.18,59.20)	8.37(6.50)	3.07(-1.21)	1.28(-2.51)	8.37(1.17)
18-44	Cardiac disorders	10007541	Coronary artery disorders	10011082	Coronary artery disorders NEC	10011083	1	222	3823	7988531	7992577	9.4126	1.31967	67.1356	N	9.37488	1.32601	66.2802	N	7.48317	N	3.22846	0.853085	-1.19681	2.90298	N	No Signal (-)	9.37269	1.31408	66.8509	N	1.30592	-2.47718	2.99335	N	2.47242	0.34664	17.6346	N	0.45	0.01	2.47	9.41(1.32,67.14)	9.37(1.33,66.28)	9.37(7.48)	3.23(-1.20)	1.31(-2.48)	9.37(1.31)
18-44	Vascular disorders	10047065	Arteriosclerosis, stenosis, vascular insufficiency and necrosis	10003216	Non-site specific necrosis and vascular insufficiency NEC	10029558	1	222	3362	7988992	7992577	10.7039	1.50066	76.3484	N	10.6604	1.50778	75.3712	N	8.75525	N	3.4138	0.870019	-1.17995	2.91999	N	No Signal (-)	10.6575	1.49416	76.0175	N	1.33684	-2.44626	3.02427	N	2.52597	0.354136	18.0172	N	0.45	0.01	2.47	10.70(1.50,76.35)	10.66(1.51,75.37)	10.66(8.76)	3.41(-1.18)	1.34(-2.45)	10.66(1.49)
18-44	Vascular disorders	10047065	Vascular disorders NEC	10047066	Peripheral vascular disorders NEC	10034638	1	222	26703	7965651	7992577	1.34372	0.188434	9.582	N	1.34218	0.189884	9.48707	N	0.0875244	N	0.424561	0.193937	-1.85551	2.24338	N	No Signal (-)	1.34216	0.188216	9.57092	N	0.268741	-3.51436	1.95617	N	1.20476	0.168947	8.59107	N	0.45	0.01	2.47	1.34(0.19,9.58)	1.34(0.19,9.49)	1.34(0.09)	0.42(-1.86)	0.27(-3.51)	1.34(0.19)
18-44	Vascular disorders	10047065	Vascular haemorrhagic disorders	10047075	Haemorrhages NEC	10018987	1	222	15630	7976724	7992577	2.29886	0.322369	16.3935	N	2.29304	0.324397	16.2086	N	0.730521	N	1.19721	0.475834	-1.57366	2.52533	N	No Signal (-)	2.29295	0.321541	16.3514	N	0.680199	-3.1029	2.36763	N	1.60236	0.224699	11.4267	N	0.45	0.01	2.47	2.30(0.32,16.39)	2.29(0.32,16.21)	2.29(0.73)	1.20(-1.57)	0.68(-3.10)	2.29(0.32)
18-44	Vascular disorders	10047065	Vascular hypertensive disorders	10057166	Vascular hypertensive disorders NEC	10020774	1	222	20414	7971940	7992577	1.75907	0.246678	12.544	N	1.75567	0.248379	12.4099	N	0.326067	N	0.811987	0.347235	-1.70223	2.3967	N	No Signal (-)	1.75563	0.246195	12.5195	N	0.487896	-3.29521	2.17532	N	1.4024	0.196661	10.0006	N	0.45	0.01	2.47	1.76(0.25,12.54)	1.76(0.25,12.41)	1.76(0.33)	0.81(-1.70)	0.49(-3.30)	1.76(0.25)
18-44	Blood and lymphatic system disorders	10005329	White blood cell disorders	10047954	Eosinophilic disorders	10052828	1	222	2703	7989651	7992577	13.3146	1.86655	94.9769	N	13.2594	1.87525	93.7536	N	11.3345	N	3.72845	0.894576	-1.15554	2.94469	N	No Signal (-)	13.2549	1.85817	94.5507	N	1.38222	-2.40089	3.06964	N	2.60668	0.365426	18.5942	N	0.45	0.01	2.47	13.31(1.87,94.98)	13.26(1.88,93.75)	13.26(11.33)	3.73(-1.16)	1.38(-2.40)	13.25(1.86)
18-44	Blood and lymphatic system disorders	10005329	White blood cell disorders	10047954	Neutropenias	10029355	1	222	28862	7963492	7992577	1.24287	0.174292	8.8628	N	1.24178	0.17568	8.77737	N	0.0472434	N	0.312396	0.144854	-1.90458	2.19429	N	No Signal (-)	1.24177	0.174138	8.85498	N	0.200577	-3.58252	1.888	N	1.14916	0.161151	8.19458	N	0.45	0.01	2.47	1.24(0.17,8.86)	1.24(0.18,8.78)	1.24(0.05)	0.31(-1.90)	0.20(-3.58)	1.24(0.17)
18-44	Blood and lymphatic system disorders	10005329	Anaemias nonhaemolytic and marrow depression	10002086	Anaemias NEC	10002067	1	222	17609	7974745	7992577	2.04	0.28607	14.5474	N	2.03533	0.287942	14.3869	N	0.527785	N	1.02522	0.421239	-1.62824	2.47072	N	No Signal (-)	2.03527	0.285408	14.5137	N	0.597518	-3.18558	2.28494	N	1.51311	0.212185	10.7901	N	0.45	0.01	2.47	2.04(0.29,14.55)	2.04(0.29,14.39)	2.04(0.53)	1.03(-1.63)	0.60(-3.19)	2.04(0.29)
18-44	Blood and lymphatic system disorders	10005329	Anaemias nonhaemolytic and marrow depression	10002086	Anaemia deficiencies	10002042	1	222	1444	7990910	7992577	24.9273	3.49341	177.87	N	24.8201	3.50914	175.551	N	22.8487	N	4.63248	0.942688	-1.10808	2.99346	N	No Signal (-)	24.8036	3.47606	176.987	Y	1.47309	-2.31002	3.16051	N	2.77615	0.38906	19.8093	N	0.45	0.01	2.47	24.93(3.49,177.87)	24.82(3.51,175.55)	24.82(22.85)	4.63(-1.11)	1.47(-2.31)	24.80(3.48)
18-44	Blood and lymphatic system disorders	10005329	Haemolyses and related conditions	10018911	Anaemias haemolytic NEC	10002055	1	222	1296	7991058	7992577	27.7745	3.89212	198.201	N	27.6544	3.90957	195.614	N	25.675	N	4.78837	0.94845	-1.10248	2.99938	N	No Signal (-)	27.6339	3.87242	197.198	Y	1.48415	-2.29895	3.17158	N	2.79753	0.392026	19.9634	N	0.45	0.01	2.47	27.77(3.89,198.20)	27.65(3.91,195.61)	27.65(25.67)	4.79(-1.10)	1.48(-2.30)	27.63(3.87)
18-44	Eye disorders	10015919	Ocular infections, irritations and inflammations	10021877	Scleral infections, irritations and inflammations	10039700	1	222	457	7991897	7992577	78.7736	11.0235	562.913	N	78.4248	11.0717	555.511	N	76.2751	N	6.29013	0.98156	-1.07223	3.03535	N	No Signal (-)	78.2558	10.951	559.213	Y	1.54855	-2.23455	3.23598	N	2.92524	0.409355	20.9037	N	0.45	0.01	2.47	78.77(11.02,562.91)	78.42(11.07,555.51)	78.42(76.28)	6.29(-1.07)	1.55(-2.23)	78.26(10.95)
18-44	Eye disorders	10015919	Ocular infections, irritations and inflammations	10021877	Conjunctival infections, irritations and inflammations	10010722	1	222	1077	7991277	7992577	33.4232	4.68297	238.547	N	33.2778	4.70383	235.427	N	31.283	N	5.05519	0.957019	-1.09423	3.00827	N	No Signal (-)	33.2478	4.6584	237.296	Y	1.50069	-2.28241	3.18811	N	2.82978	0.396484	20.1966	N	0.45	0.01	2.47	33.42(4.68,238.55)	33.28(4.70,235.43)	33.28(31.28)	5.06(-1.09)	1.50(-2.28)	33.25(4.66)
18-44	Eye disorders	10015919	Ocular infections, irritations and inflammations	10021877	Lid, lash and lacrimal infections, irritations and inflammations	10024445	1	222	4815	7987539	7992577	7.47246	1.04772	53.2947	N	7.44344	1.05288	52.6221	N	5.57999	N	2.89571	0.817306	-1.23248	2.86709	N	No Signal (-)	7.4421	1.04346	53.0782	N	1.24156	-2.54154	2.92899	N	2.36455	0.331534	16.8643	N	0.45	0.01	2.47	7.47(1.05,53.29)	7.44(1.05,52.62)	7.44(5.58)	2.90(-1.23)	1.24(-2.54)	7.44(1.04)
18-44	Eye disorders	10015919	Ocular sensory symptoms NEC	10030064	Ocular sensation disorders	10030063	1	222	5537	7986817	7992577	6.4975	0.91104	46.3399	N	6.47285	0.915613	45.7592	N	4.62971	N	2.69418	0.791812	-1.25792	2.84155	N	No Signal (-)	6.47186	0.907445	46.157	N	1.19646	-2.58664	2.88389	N	2.29177	0.321338	16.3448	N	0.45	0.01	2.47	6.50(0.91,46.34)	6.47(0.92,45.76)	6.47(4.63)	2.69(-1.26)	1.20(-2.59)	6.47(0.91)
45-64	Metabolism and nutrition disorders	10027433	Electrolyte and fluid balance conditions	10014412	Potassium imbalance	10036451	1	153	17218	12905696	12923068	4.899	0.685627	35.0047	N	4.87368	0.690849	34.382	N	3.08279	N	2.28494	0.729127	-1.32439	2.78264	N	No Signal (-)	4.87346	0.682053	34.8222	N	1.08887	-2.69423	2.7763	N	2.12708	0.29769	15.1986	N	0.65	0.02	3.56	4.90(0.69,35.00)	4.87(0.69,34.38)	4.87(3.08)	2.28(-1.32)	1.09(-2.69)	4.87(0.68)
45-64	Metabolism and nutrition disorders	10027433	Lipid metabolism disorders	10013317	Hyperlipidaemias NEC	10020666	1	153	3673	12919241	12923068	22.9892	3.21673	164.299	N	22.8465	3.23783	161.207	N	20.8905	N	4.51352	0.93777	-1.11618	2.99172	N	No Signal (-)	22.8405	3.19592	163.236	Y	1.46386	-2.31924	3.15129	N	2.75846	0.385973	19.7141	N	0.65	0.02	3.56	22.99(3.22,164.30)	22.85(3.24,161.21)	22.85(20.89)	4.51(-1.12)	1.46(-2.32)	22.84(3.20)
45-64	Ear and labyrinth disorders	10013993	Inner ear and VIIIth cranial nerve disorders	10022396	Inner ear signs and symptoms	10022398	1	153	27870	12895044	12923068	3.02409	0.423238	21.6075	N	3.01094	0.426814	21.2406	N	1.34592	N	1.59018	0.583919	-1.46955	2.63739	N	No Signal (-)	3.01087	0.421389	21.5131	N	0.850082	-2.93302	2.53751	N	1.8026	0.252285	12.8798	N	0.65	0.02	3.56	3.02(0.42,21.61)	3.01(0.43,21.24)	3.01(1.35)	1.59(-1.47)	0.85(-2.93)	3.01(0.42)
45-64	Infections and infestations	10021881	Infections - pathogen unspecified	10021879	Abdominal and gastrointestinal infections	10017967	1	153	27352	12895562	12923068	3.08148	0.431271	22.0176	N	3.06797	0.434897	21.6429	N	1.39682	N	1.61725	0.590652	-1.46282	2.64413	N	No Signal (-)	3.06789	0.429368	21.9205	N	0.860824	-2.92228	2.54825	N	1.81608	0.25417	12.9761	N	0.65	0.02	3.56	3.08(0.43,22.02)	3.07(0.43,21.64)	3.07(1.40)	1.62(-1.46)	0.86(-2.92)	3.07(0.43)
45-64	Infections and infestations	10021881	Bacterial infectious disorders	10004018	Enterococcal infections	10014889	1	153	2000	12920914	12923068	42.2252	5.90698	301.841	N	41.9575	5.94494	296.123	N	39.9676	N	5.39015	0.965767	-1.08864	3.02018	N	No Signal (-)	41.937	5.86667	299.781	Y	1.51775	-2.26535	3.20518	N	2.86344	0.400573	20.4689	N	0.65	0.02	3.56	42.23(5.91,301.84)	41.96(5.94,296.12)	41.96(39.97)	5.39(-1.09)	1.52(-2.27)	41.94(5.87)
45-64	Infections and infestations	10021881	Bacterial infectious disorders	10004018	Pseudomonal infections	10037132	1	153	2981	12919933	12923068	28.3274	3.96342	202.462	N	28.15	3.9892	198.641	N	26.1827	N	4.81459	0.949285	-1.10479	3.00336	N	No Signal (-)	28.1409	3.93732	201.129	Y	1.48591	-2.29719	3.17333	N	2.80093	0.391892	20.0189	N	0.65	0.02	3.56	28.33(3.96,202.46)	28.15(3.99,198.64)	28.15(26.18)	4.81(-1.10)	1.49(-2.30)	28.14(3.94)
45-64	Investigations	10022891	Cardiac and vascular investigations (excl enzyme tests)	10007512	Vascular tests NEC (incl blood pressure)	10047110	1	153	67505	12855409	12923068	1.24468	0.174204	8.89322	N	1.24309	0.176217	8.76918	N	0.0477871	N	0.313931	0.144263	-1.90917	2.19769	N	No Signal (-)	1.24309	0.173981	8.88185	N	0.201524	-3.58158	1.88895	N	1.14991	0.16094	8.2161	N	0.65	0.02	3.56	1.24(0.17,8.89)	1.24(0.18,8.77)	1.24(0.05)	0.31(-1.91)	0.20(-3.58)	1.24(0.17)
45-64	Investigations	10022891	Cardiac and vascular investigations (excl enzyme tests)	10007512	Heart rate and pulse investigations	10053103	1	153	38864	12884050	12923068	2.16677	0.303255	15.4817	N	2.1592	0.306078	15.2318	N	0.624193	N	1.11047	0.447957	-1.60549	2.50141	N	No Signal (-)	2.15917	0.302191	15.4274	N	0.639143	-3.14396	2.32657	N	1.5574	0.21797	11.1277	N	0.65	0.02	3.56	2.17(0.30,15.48)	2.16(0.31,15.23)	2.16(0.62)	1.11(-1.61)	0.64(-3.14)	2.16(0.30)
45-64	Investigations	10022891	Haematology investigations (incl blood groups)	10018851	White blood cell analyses	10047938	1	153	69039	12853875	12923068	1.21688	0.170313	8.69458	N	1.21547	0.172302	8.57433	N	0.0384025	N	0.281514	0.12967	-1.92376	2.1831	N	No Signal (-)	1.21547	0.170115	8.6845	N	0.181447	-3.60165	1.86887	N	1.13402	0.158716	8.10255	N	0.65	0.02	3.56	1.22(0.17,8.69)	1.22(0.17,8.57)	1.22(0.04)	0.28(-1.92)	0.18(-3.60)	1.22(0.17)
45-64	Investigations	10022891	Haematology investigations (incl blood groups)	10018851	Coagulation and bleeding analyses	10009728	1	153	13251	12909663	12923068	6.36759	0.891145	45.4989	N	6.33273	0.897656	44.6758	N	4.49491	N	2.66274	0.787173	-1.26638	2.84073	N	No Signal (-)	6.33233	0.886211	45.247	N	1.18898	-2.59412	2.87641	N	2.27991	0.319074	16.2909	N	0.65	0.02	3.56	6.37(0.89,45.50)	6.33(0.90,44.68)	6.33(4.49)	2.66(-1.27)	1.19(-2.59)	6.33(0.89)
45-64	Nervous system disorders	10029205	Headaches	10019231	Headaches NEC	10019233	1	153	162312	12760602	12923068	0.513841	0.0719171	3.67135	N	0.516998	0.0732888	3.64704	N	0.456978	N	-0.95176	-0.55915	-2.61256	1.49426	N	No Signal (-)	0.517001	0.0723593	3.69393	N	-0.698504	-4.4816	0.988923	N	0.616211	0.0862447	4.40277	N	0.65	0.02	3.56	0.51(0.07,3.67)	0.52(0.07,3.65)	0.52(0.46)	-0.95(-2.61)	-0.70(-4.48)	0.52(0.07)
45-64	Nervous system disorders	10029205	Neurological disorders NEC	10029305	Neurological signs and symptoms NEC	10029306	1	153	132451	12790463	12923068	0.63116	0.0883369	4.50959	N	0.633555	0.0898116	4.46927	N	0.214143	N	-0.658451	-0.372199	-2.42561	1.68122	N	No Signal (-)	0.633558	0.0886725	4.52672	N	-0.470502	-4.2536	1.21692	N	0.721713	0.101011	5.15659	N	0.65	0.02	3.56	0.63(0.09,4.51)	0.63(0.09,4.47)	0.63(0.21)	-0.66(-2.43)	-0.47(-4.25)	0.63(0.09)
45-64	Injury, poisoning and procedural complications	10022117	Injuries NEC	10022114	Eye injuries NEC	10027674	1	153	2479	12920435	12923068	34.0651	4.76589	243.486	N	33.8504	4.79669	238.883	N	31.8732	N	5.08053	0.957696	-1.09652	3.01191	N	No Signal (-)	33.8371	4.73399	241.857	Y	1.50211	-2.28099	3.18954	N	2.83258	0.396293	20.2464	N	0.65	0.02	3.56	34.07(4.77,243.49)	33.85(4.80,238.88)	33.85(31.87)	5.08(-1.10)	1.50(-2.28)	33.84(4.73)
45-64	Injury, poisoning and procedural complications	10022117	Medication errors and other product use errors and issues	10079145	Product administration errors and issues	10079147	1	153	257470	12665444	12923068	0.321516	0.0449994	2.2972	N	0.325922	0.0462022	2.29913	N	1.42248	N	-1.61739	-1.03144	-3.08485	1.02197	N	No Signal (-)	0.325924	0.0456163	2.3287	N	-1.25023	-5.03333	0.437193	N	0.42038	0.0588364	3.00357	N	0.65	0.02	3.56	0.32(0.04,2.30)	0.33(0.05,2.30)	0.33(1.42)	-1.62(-3.08)	-1.25(-5.03)	0.33(0.05)
45-64	Injury, poisoning and procedural complications	10022117	Overdoses and underdoses NEC	10079159	Overdoses NEC	10076292	1	153	41240	12881674	12923068	2.04156	0.285731	14.587	N	2.0348	0.288444	14.3542	N	0.527918	N	1.02487	0.420184	-1.63326	2.47363	N	No Signal (-)	2.03477	0.284781	14.5385	N	0.597342	-3.18576	2.28477	N	1.51293	0.211745	10.8099	N	0.65	0.02	3.56	2.04(0.29,14.59)	2.03(0.29,14.35)	2.03(0.53)	1.02(-1.63)	0.60(-3.19)	2.03(0.28)
45-64	Musculoskeletal and connective tissue disorders	10028395	Joint disorders	10023213	Osteoarthropathies	10057178	1	153	13613	12909301	12923068	6.19808	0.867425	44.2877	N	6.16433	0.873787	43.4877	N	4.3308	N	2.62386	0.781778	-1.27177	2.83533	N	No Signal (-)	6.16395	0.862648	44.0438	N	1.17955	-2.60355	2.86698	N	2.26506	0.316996	16.1847	N	0.65	0.02	3.56	6.20(0.87,44.29)	6.16(0.87,43.49)	6.16(4.33)	2.62(-1.27)	1.18(-2.60)	6.16(0.86)
45-64	Musculoskeletal and connective tissue disorders	10028395	Muscle disorders	10028302	Muscle related signs and symptoms NEC	10028326	1	153	61262	12861652	12923068	1.37219	0.192049	9.80428	N	1.36977	0.194175	9.66283	N	0.100295	N	0.45393	0.205228	-1.8482	2.25866	N	No Signal (-)	1.36977	0.19171	9.78696	N	0.286244	-3.49686	1.97367	N	1.21946	0.170674	8.71303	N	0.65	0.02	3.56	1.37(0.19,9.80)	1.37(0.19,9.66)	1.37(0.10)	0.45(-1.85)	0.29(-3.50)	1.37(0.19)
45-64	Congenital, familial and genetic disorders	10010331	Gastrointestinal tract disorders congenital	10018018	Tongue disorders congenital	10043953	1	153	129	12922785	12923068	654.749	90.9491	4713.59	N	650.504	91.5161	4623.84	N	643.524	N	9.33429	0.997735	-1.07108	3.06655	N	No Signal (-)	645.508	89.6654	4647.06	Y	1.5805	-2.2026	3.26793	N	2.99073	0.415433	21.5305	N	0.65	0.02	3.56	654.75(90.95,4713.59)	650.50(91.52,4623.84)	650.50(643.52)	9.33(-1.07)	1.58(-2.20)	645.51(89.67)
45-64	Respiratory, thoracic and mediastinal disorders	10038738	Upper respiratory tract disorders (excl infections)	10046304	Pharyngeal disorders (excl infections and neoplasms)	10034823	1	153	10480	12912434	12923068	8.05296	1.12699	57.5427	N	8.00716	1.13498	56.4896	N	6.13644	N	3.00117	0.82915	-1.22444	2.88274	N	No Signal (-)	8.00649	1.12049	57.2107	N	1.26327	-2.51983	2.95069	N	2.40039	0.335928	17.1521	N	0.65	0.02	3.56	8.05(1.13,57.54)	8.01(1.13,56.49)	8.01(6.14)	3.00(-1.22)	1.26(-2.52)	8.01(1.12)
45-64	Psychiatric disorders	10037175	Suicidal and self-injurious behaviours NEC	10042460	Suicidal and self-injurious behaviour	10042459	1	153	61778	12861136	12923068	1.36067	0.190438	9.72199	N	1.35833	0.192553	9.58212	N	0.0949815	N	0.44183	0.20009	-1.85334	2.25352	N	No Signal (-)	1.35833	0.190109	9.70522	N	0.27905	-3.50405	1.96648	N	1.2134	0.169825	8.66969	N	0.65	0.02	3.56	1.36(0.19,9.72)	1.36(0.19,9.58)	1.36(0.09)	0.44(-1.85)	0.28(-3.50)	1.36(0.19)
45-64	Psychiatric disorders	10037175	Psychiatric disorders NEC	10037176	Mental disorders NEC	10027362	1	153	14591	12908323	12923068	5.7822	0.809226	41.3159	N	5.75115	0.815223	40.5726	N	3.9292	N	2.52377	0.767303	-1.28623	2.82084	N	No Signal (-)	5.75082	0.804834	41.0917	N	1.15438	-2.62872	2.84181	N	2.22589	0.311516	15.9048	N	0.65	0.02	3.56	5.78(0.81,41.32)	5.75(0.82,40.57)	5.75(3.93)	2.52(-1.29)	1.15(-2.63)	5.75(0.80)
45-64	Psychiatric disorders	10037175	Sleep disorders and disturbances	10040991	Dyssomnias	10013980	1	153	4879	12918035	12923068	17.3051	2.42155	123.668	N	17.1992	2.43766	121.352	N	15.26	N	4.10399	0.91792	-1.13589	2.97173	N	No Signal (-)	17.1959	2.40627	122.887	Y	1.42623	-2.35687	3.11366	N	2.68743	0.376059	19.2052	N	0.65	0.02	3.56	17.31(2.42,123.67)	17.20(2.44,121.35)	17.20(15.26)	4.10(-1.14)	1.43(-2.36)	17.20(2.41)
45-64	Psychiatric disorders	10037175	Sleep disorders and disturbances	10040991	Sleep disorders NEC	10040993	1	153	21416	12901498	12923068	3.93741	0.551056	28.1336	N	3.91833	0.555434	27.6421	N	2.17705	N	1.97019	0.670143	-1.38335	2.72364	N	No Signal (-)	3.9182	0.548368	27.9963	N	0.989995	-2.79311	2.67742	N	1.98618	0.277974	14.1916	N	0.65	0.02	3.56	3.94(0.55,28.13)	3.92(0.56,27.64)	3.92(2.18)	1.97(-1.38)	0.99(-2.79)	3.92(0.55)
45-64	Psychiatric disorders	10037175	Mood disorders and disturbances NEC	10027946	Fluctuating mood symptoms	10016798	1	153	5277	12917637	12923068	15.9994	2.23887	114.335	N	15.902	2.25384	112.197	N	13.968	N	3.99088	0.911429	-1.14235	2.96521	N	No Signal (-)	15.8992	2.22485	113.619	Y	1.41402	-2.36908	3.10145	N	2.66479	0.372896	19.0431	N	0.65	0.02	3.56	16.00(2.24,114.34)	15.90(2.25,112.20)	15.90(13.97)	3.99(-1.14)	1.41(-2.37)	15.90(2.22)
45-64	Neoplasms benign, malignant and unspecified (incl cysts and polyps)	10029104	Miscellaneous and site unspecified neoplasms malignant and unspecified	10027655	Neoplasms malignant site unspecified NEC	10029105	1	153	39511	12883403	12923068	2.13118	0.298274	15.2274	N	2.12384	0.301066	14.9824	N	0.596494	N	1.08666	0.440341	-1.61311	2.49379	N	No Signal (-)	2.12381	0.297242	15.1747	N	0.62764	-3.15546	2.31507	N	1.54504	0.216239	11.0394	N	0.65	0.02	3.56	2.13(0.30,15.23)	2.12(0.30,14.98)	2.12(0.60)	1.09(-1.61)	0.63(-3.16)	2.12(0.30)
45-64	Skin and subcutaneous tissue disorders	10040785	Epidermal and dermal conditions	10014982	Dermal and epidermal conditions NEC	10012424	1	153	77936	12844978	12923068	1.07722	0.150766	7.69668	N	1.07672	0.152633	7.59549	N	0.00549926	N	0.106638	0.0478212	-2.0056	2.10125	N	No Signal (-)	1.07672	0.150696	7.6931	N	0.0702091	-3.71289	1.75764	N	1.04987	0.146938	7.50127	N	0.65	0.02	3.56	1.08(0.15,7.70)	1.08(0.15,7.60)	1.08(0.01)	0.11(-2.01)	0.07(-3.71)	1.08(0.15)
45-64	General disorders and administration site conditions	10018065	Administration site reactions	10001316	Instillation site reactions	10090509	1	153	976	12921938	12923068	86.5339	12.0992	618.893	N	85.9785	12.176	607.122	N	83.9105	N	6.42444	0.983175	-1.0723	3.03865	N	No Signal (-)	85.8915	12.0094	614.298	Y	1.55175	-2.23135	3.23918	N	2.93173	0.409917	20.9678	N	0.65	0.02	3.56	86.53(12.10,618.89)	85.98(12.18,607.12)	85.98(83.91)	6.42(-1.07)	1.55(-2.23)	85.89(12.01)
45-64	General disorders and administration site conditions	10018065	General system disorders NEC	10018073	Feelings and sensations NEC	10068759	1	153	132037	12790877	12923068	0.63316	0.0886167	4.52388	N	0.635542	0.0900932	4.48328	N	0.211158	N	-0.653935	-0.369429	-2.42284	1.68399	N	No Signal (-)	0.635545	0.0889505	4.54092	N	-0.467073	-4.25017	1.22035	N	0.723431	0.101251	5.16886	N	0.65	0.02	3.56	0.63(0.09,4.52)	0.64(0.09,4.48)	0.64(0.21)	-0.65(-2.42)	-0.47(-4.25)	0.64(0.09)
45-64	General disorders and administration site conditions	10018065	General system disorders NEC	10018073	Pain and discomfort NEC	10033372	1	153	231599	12691315	12923068	0.358161	0.0501282	2.55903	N	0.362329	0.0513632	2.55596	N	1.14273	N	-1.46462	-0.917559	-2.97097	1.13585	N	No Signal	0.362332	0.0507119	2.58882	N	-1.11987	-4.90297	0.56756	N	0.460137	0.0644007	3.28763	N	0.65	0.02	3.56	0.36(0.05,2.56)	0.36(0.05,2.56)	0.36(1.14)	-1.46(-2.97)	-1.12(-4.90)	0.36(0.05)
45-64	General disorders and administration site conditions	10018065	Therapeutic and nontherapeutic effects (excl toxicity)	10062915	Interactions	10022528	1	153	36342	12886572	12923068	2.31759	0.324363	16.5593	N	2.30904	0.327318	16.2889	N	0.74419	N	1.20727	0.478033	-1.57542	2.53149	N	No Signal (-)	2.309	0.32316	16.498	N	0.684878	-3.09822	2.3723	N	1.60757	0.22499	11.4862	N	0.65	0.02	3.56	2.32(0.32,16.56)	2.31(0.33,16.29)	2.31(0.74)	1.21(-1.58)	0.68(-3.10)	2.31(0.32)
45-64	Renal and urinary disorders	10038359	Renal disorders (excl nephropathies)	10038430	Renal failure and impairment	10038443	1	153	130521	12792393	12923068	0.64059	0.0896566	4.57697	N	0.642924	0.0911396	4.53536	N	0.20034	N	-0.637275	-0.35924	-2.41265	1.69418	N	No Signal	0.642926	0.0899836	4.59366	N	-0.454448	-4.23755	1.23298	N	0.729789	0.102141	5.21429	N	0.65	0.02	3.56	0.64(0.09,4.58)	0.64(0.09,4.54)	0.64(0.20)	-0.64(-2.41)	-0.45(-4.24)	0.64(0.09)
45-64	Renal and urinary disorders	10038359	Nephropathies	10029149	Nephritis NEC	10029137	1	153	5806	12917108	12923068	14.5411	2.03484	103.912	N	14.4532	2.04852	101.973	N	12.5258	N	3.85308	0.902846	-1.1509	2.95659	N	No Signal (-)	14.4508	2.02221	103.267	Y	1.39795	-2.38515	3.08538	N	2.63528	0.368773	18.8319	N	0.65	0.02	3.56	14.54(2.03,103.91)	14.45(2.05,101.97)	14.45(12.53)	3.85(-1.15)	1.40(-2.39)	14.45(2.02)
45-64	Reproductive system and breast disorders	10038604	Sexual function and fertility disorders	10013356	Sexual function and fertility disorders NEC	10013357	1	153	2265	12920649	12923068	37.2842	5.21606	266.506	N	37.0486	5.24969	261.462	N	35.0662	N	5.21073	0.961296	-1.093	3.01559	N	No Signal	37.0327	5.18088	264.708	Y	1.50908	-2.27402	3.19651	N	2.84628	0.398195	20.3451	N	0.65	0.02	3.56	37.28(5.22,266.51)	37.05(5.25,261.46)	37.05(35.07)	5.21(-1.09)	1.51(-2.27)	37.03(5.18)
45-64	Gastrointestinal disorders	10017947	Oral soft tissue conditions	10031013	Oral soft tissue signs and symptoms	10031021	1	153	21975	12900939	12923068	3.83708	0.537016	27.4167	N	3.81866	0.541306	26.9389	N	2.08398	N	1.93302	0.662468	-1.39102	2.71596	N	No Signal (-)	3.81853	0.53442	27.2841	N	0.977325	-2.80578	2.66475	N	1.96881	0.275544	14.0675	N	0.65	0.02	3.56	3.84(0.54,27.42)	3.82(0.54,26.94)	3.82(2.08)	1.93(-1.39)	0.98(-2.81)	3.82(0.53)
45-64	Gastrointestinal disorders	10017947	Salivary gland conditions	10039404	Oral dryness and saliva altered	10030975	1	153	21366	12901548	12923068	3.94664	0.552348	28.1995	N	3.9275	0.556734	27.7067	N	2.18563	N	1.97356	0.670832	-1.38266	2.72433	N	No Signal	3.92737	0.549651	28.0618	N	0.991133	-2.79197	2.67856	N	1.98775	0.278193	14.2028	N	0.65	0.02	3.56	3.95(0.55,28.20)	3.93(0.56,27.71)	3.93(2.19)	1.97(-1.38)	0.99(-2.79)	3.93(0.55)
45-64	Gastrointestinal disorders	10017947	Gastrointestinal signs and symptoms	10018012	Abdominal findings abnormal	10000063	1	153	1736	12921178	12923068	48.6475	6.80491	347.776	N	48.3381	6.84849	341.181	N	46.3384	N	5.59428	0.970235	-1.08433	3.0248	N	No Signal (-)	48.3109	6.75782	345.369	Y	1.52644	-2.25666	3.21387	N	2.88074	0.402963	20.5941	N	0.65	0.02	3.56	48.65(6.80,347.78)	48.34(6.85,341.18)	48.34(46.34)	5.59(-1.08)	1.53(-2.26)	48.31(6.76)
45-64	Cardiac disorders	10007541	Cardiac disorders, signs and symptoms NEC	10082206	Cardiac signs and symptoms NEC	10007609	1	153	30061	12892853	12923068	2.8032	0.392325	20.0292	N	2.79149	0.395706	19.6924	N	1.15237	N	1.48101	0.555781	-1.49769	2.60925	N	No Signal	2.79143	0.390678	19.9451	N	0.805511	-2.97759	2.49294	N	1.74776	0.24461	12.488	N	0.65	0.02	3.56	2.80(0.39,20.03)	2.79(0.40,19.69)	2.79(1.15)	1.48(-1.50)	0.81(-2.98)	2.79(0.39)
45-64	Vascular disorders	10047065	Decreased and nonspecific blood pressure disorders and shock	10011954	Circulatory collapse and shock	10009193	1	153	12398	12910516	12923068	6.80613	0.952515	48.6328	N	6.76843	0.959411	47.7498	N	4.9205	N	2.75872	0.799965	-1.2536	2.85353	N	No Signal (-)	6.76797	0.947174	48.3601	N	1.21144	-2.57166	2.89887	N	2.31569	0.32408	16.5466	N	0.65	0.02	3.56	6.81(0.95,48.63)	6.77(0.96,47.75)	6.77(4.92)	2.76(-1.25)	1.21(-2.57)	6.77(0.95)
45-64	Blood and lymphatic system disorders	10005329	Haematological disorders NEC	10018849	Haematological disorders	10018847	1	153	5332	12917582	12923068	15.8343	2.21577	113.155	N	15.738	2.23059	111.04	N	13.8047	N	3.97593	0.910534	-1.14325	2.96431	N	No Signal	15.7352	2.20191	112.447	Y	1.41234	-2.37076	3.09977	N	2.66169	0.372463	19.0209	N	0.65	0.02	3.56	15.83(2.22,113.15)	15.74(2.23,111.04)	15.74(13.80)	3.98(-1.14)	1.41(-2.37)	15.74(2.20)
45-64	Eye disorders	10015919	Vision disorders	10047518	Visual disorders NEC	10047541	1	153	38725	12884189	12923068	2.17457	0.304347	15.5374	N	2.16695	0.307177	15.2865	N	0.630298	N	1.11564	0.449598	-1.60385	2.50305	N	No Signal (-)	2.16692	0.303275	15.4827	N	0.641626	-3.14147	2.32905	N	1.56009	0.218345	11.1469	N	0.65	0.02	3.56	2.17(0.30,15.54)	2.17(0.31,15.29)	2.17(0.63)	1.12(-1.60)	0.64(-3.14)	2.17(0.30)
45-64	Eye disorders	10015919	Eye disorders NEC	10015917	Lacrimation disorders	10072989	1	153	15328	12907586	12923068	5.50387	0.770275	39.3269	N	5.47462	0.776028	38.6217	N	3.66139	N	2.45268	0.756491	-1.29704	2.81002	N	No Signal	5.47433	0.766141	39.1159	N	1.1357	-2.6474	2.82313	N	2.19725	0.307509	15.7001	N	0.65	0.02	3.56	5.50(0.77,39.33)	5.47(0.78,38.62)	5.47(3.66)	2.45(-1.30)	1.14(-2.65)	5.47(0.77)
45-64	Eye disorders	10015919	Ocular neuromuscular disorders	10030061	Pupil disorders	10037514	1	153	4539	12918375	12923068	18.6019	2.60297	132.936	N	18.4876	2.62021	130.444	N	16.5438	N	4.20818	0.923489	-1.13036	2.97733	N	No Signal (-)	18.4837	2.58643	132.092	Y	1.43674	-2.34636	3.12417	N	2.70708	0.378803	19.3459	N	0.65	0.02	3.56	18.60(2.60,132.94)	18.49(2.62,130.44)	18.49(16.54)	4.21(-1.13)	1.44(-2.35)	18.48(2.59)
<18	Metabolism and nutrition disorders	10027433	Appetite and general nutritional disorders	10003018	Appetite disorders	10003022	1	130	10196	2015648	2025975	1.52069	0.212576	10.8785	N	1.51672	0.215229	10.6883	N	0.17691	N	0.600905	0.264965	-1.79091	2.32084	N	No Signal	1.51667	0.212014	10.8497	N	0.371658	-3.41144	2.05908	N	1.29384	0.180865	9.25565	N	0.76	0.02	4.18	1.52(0.21,10.88)	1.52(0.22,10.69)	1.52(0.18)	0.60(-1.79)	0.37(-3.41)	1.52(0.21)
<18	Metabolism and nutrition disorders	10027433	Acid-base disorders	10000485	Metabolic acidoses (excl diabetic acidoses)	10027416	1	130	4354	2021490	2025975	3.57141	0.49918	25.5518	N	3.55178	0.503949	25.0326	N	1.83686	N	1.8283	0.639569	-1.41657	2.69571	N	No Signal (-)	3.5512	0.496355	25.4072	N	0.940469	-2.84263	2.6279	N	1.91915	0.268242	13.7307	N	0.76	0.02	4.18	3.57(0.50,25.55)	3.55(0.50,25.03)	3.55(1.84)	1.83(-1.42)	0.94(-2.84)	3.55(0.50)
<18	Infections and infestations	10021881	Infections - pathogen unspecified	10021879	Upper respiratory tract infections	10046309	1	130	10912	2014932	2025975	1.42041	0.198559	10.161	N	1.4172	0.201108	9.98691	N	0.123469	N	0.503002	0.225087	-1.83077	2.28095	N	No Signal	1.41716	0.198105	10.1378	N	0.315167	-3.46793	2.00259	N	1.24416	0.173921	8.90018	N	0.76	0.02	4.18	1.42(0.20,10.16)	1.42(0.20,9.99)	1.42(0.12)	0.50(-1.83)	0.32(-3.47)	1.42(0.20)
<18	Investigations	10022891	Renal and urinary tract investigations and urinalyses	10038362	Renal function analyses	10038454	1	130	3347	2022497	2025975	4.64824	0.649647	33.2583	N	4.62039	0.655525	32.5663	N	2.84067	N	2.20768	0.715249	-1.34103	2.77153	N	No Signal (-)	4.61931	0.645603	33.0513	N	1.06596	-2.71714	2.75339	N	2.09356	0.2926	14.9795	N	0.76	0.02	4.18	4.65(0.65,33.26)	4.62(0.66,32.57)	4.62(2.84)	2.21(-1.34)	1.07(-2.72)	4.62(0.65)
<18	Investigations	10022891	Physical examination and organ system status topics	10071940	Physical examination procedures and organ system status	10071941	1	130	16786	2009058	2025975	0.920666	0.128704	6.58586	N	0.921271	0.130738	6.49194	N	0.00678372	N	-0.118295	-0.0661237	-2.12192	1.98967	N	No Signal	0.921276	0.128789	6.59022	N	-0.079931	-3.86303	1.6075	N	0.946103	0.13226	6.76782	N	0.76	0.02	4.18	0.92(0.13,6.59)	0.92(0.13,6.49)	0.92(0.01)	-0.12(-2.12)	-0.08(-3.86)	0.92(0.13)
<18	Investigations	10022891	Gastrointestinal investigations	10017971	Digestive enzymes	10012981	1	130	772	2025072	2025975	20.1781	2.81738	144.515	N	20.0317	2.83924	141.329	N	18.0651	N	4.32244	0.929021	-1.12927	2.98731	N	No Signal (-)	20.0071	2.7935	143.29	Y	1.44751	-2.3356	3.13493	N	2.72736	0.38081	19.5333	N	0.76	0.02	4.18	20.18(2.82,144.52)	20.03(2.84,141.33)	20.03(18.07)	4.32(-1.13)	1.45(-2.34)	20.01(2.79)
<18	Investigations	10022891	Cardiac and vascular investigations (excl enzyme tests)	10007512	Vascular tests NEC (incl blood pressure)	10047110	1	130	4108	2021736	2025975	3.78574	0.52913	27.0856	N	3.76447	0.53412	26.532	N	2.03375	N	1.91219	0.657694	-1.39847	2.71386	N	No Signal	3.7638	0.526064	26.9287	N	0.970132	-2.81297	2.65756	N	1.95902	0.273811	14.0161	N	0.76	0.02	4.18	3.79(0.53,27.09)	3.76(0.53,26.53)	3.76(2.03)	1.91(-1.40)	0.97(-2.81)	3.76(0.53)
<18	Nervous system disorders	10029205	Neurological disorders NEC	10029305	Paraesthesias and dysaesthesias	10033788	1	130	5270	2020574	2025975	2.94931	0.412245	21.1002	N	2.93443	0.416372	20.6808	N	1.2783	N	1.5529	0.574014	-1.48204	2.63007	N	No Signal (-)	2.93407	0.410114	20.9911	N	0.835087	-2.94801	2.52251	N	1.78396	0.249356	12.763	N	0.76	0.02	4.18	2.95(0.41,21.10)	2.93(0.42,20.68)	2.93(1.28)	1.55(-1.48)	0.84(-2.95)	2.93(0.41)
<18	Injury, poisoning and procedural complications	10022117	Off label uses and intentional product misuses/use issues	10079156	Off label uses	10076291	1	130	48936	1976908	2025975	0.310753	0.0434431	2.22284	N	0.316014	0.0448472	2.22678	N	1.51704	N	-1.66188	-1.06643	-3.12215	0.989285	N	No Signal	0.316028	0.0441806	2.26058	N	-1.28857	-5.07167	0.39886	N	0.409358	0.0572281	2.92817	N	0.76	0.02	4.18	0.31(0.04,2.22)	0.32(0.04,2.23)	0.32(1.52)	-1.66(-3.12)	-1.29(-5.07)	0.32(0.04)
<18	Injury, poisoning and procedural complications	10022117	Medication errors and other product use errors and issues	10079145	Product administration errors and issues	10079147	1	130	68306	1957538	2025975	0.220449	0.0308189	1.57688	N	0.2264	0.0321298	1.59531	N	2.73556	N	-2.14298	-1.44639	-3.5021	0.609311	N	No Signal (-)	0.226411	0.0316524	1.61953	N	-1.71274	-5.49584	-0.0253151	N	0.30508	0.0426503	2.18225	N	0.76	0.02	4.18	0.22(0.03,1.58)	0.23(0.03,1.60)	0.23(2.74)	-2.14(-3.50)	-1.71(-5.50)	0.23(0.03)
<18	Respiratory, thoracic and mediastinal disorders	10038738	Upper respiratory tract disorders (excl infections)	10046304	Nasal congestion and inflammations	10028736	1	130	2043	2023801	2025975	7.62002	1.06479	54.5316	N	7.56949	1.07373	53.3626	N	5.70456	N	2.91958	0.819547	-1.23712	2.87621	N	No Signal	7.56627	1.05728	54.147	N	1.24659	-2.53651	2.93401	N	2.3728	0.331564	16.9806	N	0.76	0.02	4.18	7.62(1.06,54.53)	7.57(1.07,53.36)	7.57(5.70)	2.92(-1.24)	1.25(-2.54)	7.57(1.06)
<18	Respiratory, thoracic and mediastinal disorders	10038738	Upper respiratory tract disorders (excl infections)	10046304	Pharyngeal disorders (excl infections and neoplasms)	10034823	1	130	2006	2023838	2025975	7.76071	1.08444	55.539	N	7.7091	1.09353	54.3474	N	5.8417	N	2.94594	0.82262	-1.23406	2.8793	N	No Signal (-)	7.70576	1.07676	55.1457	N	1.25206	-2.53104	2.93948	N	2.38181	0.332821	17.0453	N	0.76	0.02	4.18	7.76(1.08,55.54)	7.71(1.09,54.35)	7.71(5.84)	2.95(-1.23)	1.25(-2.53)	7.71(1.08)
<18	Respiratory, thoracic and mediastinal disorders	10038738	Upper respiratory tract disorders (excl infections)	10046304	Laryngeal spasm, oedema and obstruction	10023855	1	130	947	2024897	2025975	16.4479	2.29708	117.772	N	16.3299	2.31511	115.185	N	14.3827	N	4.02802	0.913446	-1.14436	2.97125	N	No Signal	16.3138	2.27836	116.812	Y	1.41812	-2.36498	3.10555	N	2.67238	0.37322	19.1351	N	0.76	0.02	4.18	16.45(2.30,117.77)	16.33(2.32,115.19)	16.33(14.38)	4.03(-1.14)	1.42(-2.36)	16.31(2.28)
<18	Psychiatric disorders	10037175	Suicidal and self-injurious behaviours NEC	10042460	Suicidal and self-injurious behaviour	10042459	1	130	17459	2008385	2025975	0.88488	0.123701	6.32985	N	0.885759	0.125698	6.24168	N	0.0148616	N	-0.175004	-0.0960247	-2.15182	1.95977	N	No Signal (-)	0.885765	0.123825	6.33619	N	-0.118995	-3.9021	1.56843	N	0.920829	0.128727	6.58701	N	0.76	0.02	4.18	0.88(0.12,6.33)	0.89(0.13,6.24)	0.89(0.01)	-0.18(-2.15)	-0.12(-3.90)	0.89(0.12)
<18	Psychiatric disorders	10037175	Anxiety disorders and symptoms	10002861	Anxiety symptoms	10002869	1	130	15868	2009976	2025975	0.974373	0.136211	6.97007	N	0.974569	0.138301	6.86754	N	0.000668819	N	-0.0371617	-0.0243119	-2.08011	2.03149	N	No Signal	0.97457	0.136239	6.97148	N	-0.0248805	-3.80798	1.66255	N	0.982902	0.137404	7.03108	N	0.76	0.02	4.18	0.97(0.14,6.97)	0.97(0.14,6.87)	0.97(0.00)	-0.04(-2.08)	-0.02(-3.81)	0.97(0.14)
<18	Immune system disorders	10021428	Allergic conditions	10001708	Allergic conditions NEC	10027654	1	130	7702	2018142	2025975	2.0156	0.281751	14.4193	N	2.00785	0.284914	14.1497	N	0.50776	N	1.00556	0.413169	-1.64277	2.46911	N	No Signal (-)	2.00772	0.280649	14.3629	N	0.587738	-3.19536	2.27516	N	1.50289	0.210081	10.7514	N	0.76	0.02	4.18	2.02(0.28,14.42)	2.01(0.28,14.15)	2.01(0.51)	1.01(-1.64)	0.59(-3.20)	2.01(0.28)
<18	Skin and subcutaneous tissue disorders	10040785	Epidermal and dermal conditions	10014982	Rashes, eruptions and exanthems NEC	10052566	1	130	28831	1997013	2025975	0.532817	0.0744866	3.81134	N	0.536383	0.0761199	3.77965	N	0.406493	N	-0.898621	-0.525355	-2.5811	1.53039	N	No Signal	0.536399	0.0749874	3.83696	N	-0.656441	-4.43954	1.03099	N	0.634442	0.0886935	4.53828	N	0.76	0.02	4.18	0.53(0.07,3.81)	0.54(0.08,3.78)	0.54(0.41)	-0.90(-2.58)	-0.66(-4.44)	0.54(0.07)
<18	Skin and subcutaneous tissue disorders	10040785	Epidermal and dermal conditions	10014982	Erythemas	10015151	1	130	18738	2007106	2025975	0.823955	0.115185	5.89402	N	0.825299	0.117119	5.81562	N	0.0373242	N	-0.276994	-0.151196	-2.20698	1.90459	N	No Signal (-)	0.825309	0.115374	5.9037	N	-0.19044	-3.97354	1.49699	N	0.876338	0.122508	6.26873	N	0.76	0.02	4.18	0.82(0.12,5.89)	0.83(0.12,5.82)	0.83(0.04)	-0.28(-2.21)	-0.19(-3.97)	0.83(0.12)
<18	General disorders and administration site conditions	10018065	General system disorders NEC	10018073	Oedema NEC	10030113	1	130	4625	2021219	2025975	3.36169	0.469874	24.0511	N	3.34367	0.474426	23.5655	N	1.64614	N	1.74121	0.619862	-1.43625	2.67597	N	No Signal	3.34316	0.467284	23.9185	N	0.908482	-2.87462	2.59591	N	1.87707	0.262364	13.4294	N	0.76	0.02	4.18	3.36(0.47,24.05)	3.34(0.47,23.57)	3.34(1.65)	1.74(-1.44)	0.91(-2.87)	3.34(0.47)
<18	Renal and urinary disorders	10038359	Nephropathies	10029149	Nephropathies and tubular disorders NEC	10029150	1	130	1962	2023882	2025975	7.93493	1.10877	56.7863	N	7.88199	1.11804	55.5668	N	6.01162	N	2.97792	0.826282	-1.23042	2.88299	N	No Signal (-)	7.87848	1.10088	56.3824	N	1.25859	-2.52451	2.94602	N	2.39262	0.334328	17.1228	N	0.76	0.02	4.18	7.93(1.11,56.79)	7.88(1.12,55.57)	7.88(6.01)	2.98(-1.23)	1.26(-2.52)	7.88(1.10)
<18	Renal and urinary disorders	10038359	Nephropathies	10029149	Glomerulonephritis and nephrotic syndrome	10018365	1	130	1305	2024539	2025975	11.9336	1.6671	85.4244	N	11.8502	1.68049	83.5629	N	9.93334	N	3.56582	0.882098	-1.17513	2.93932	N	No Signal	11.8419	1.65428	84.7675	N	1.35982	-2.42328	3.04725	N	2.56653	0.358539	18.372	N	0.76	0.02	4.18	11.93(1.67,85.42)	11.85(1.68,83.56)	11.85(9.93)	3.57(-1.18)	1.36(-2.42)	11.84(1.65)
<18	Reproductive system and breast disorders	10038604	Reproductive tract disorders NEC	10038612	Reproductive tract signs and symptoms NEC	10040674	1	130	635	2025209	2025975	24.5331	3.42452	175.754	N	24.3535	3.45085	171.868	N	22.3663	N	4.60388	0.941333	-1.11752	3.00019	N	No Signal (-)	24.3168	3.39432	174.204	Y	1.47093	-2.31217	3.15836	N	2.77201	0.386939	19.8585	N	0.76	0.02	4.18	24.53(3.42,175.75)	24.35(3.45,171.87)	24.35(22.37)	4.60(-1.12)	1.47(-2.31)	24.32(3.39)
<18	Gastrointestinal disorders	10017947	Oral soft tissue conditions	10031013	Oral soft tissue signs and symptoms	10031021	1	130	1921	2023923	2025975	8.10444	1.13245	58.0001	N	8.05021	1.14189	56.7534	N	6.17708	N	3.00837	0.829702	-1.22703	2.88643	N	No Signal	8.04654	1.12436	57.5858	N	1.2647	-2.5184	2.95213	N	2.40278	0.335744	17.1957	N	0.76	0.02	4.18	8.10(1.13,58.00)	8.05(1.14,56.75)	8.05(6.18)	3.01(-1.23)	1.26(-2.52)	8.05(1.12)
<18	Gastrointestinal disorders	10017947	Tongue conditions	10043946	Tongue signs and symptoms	10043985	1	130	1404	2024440	2025975	11.0916	1.54956	79.3929	N	11.0146	1.56207	77.6665	N	9.10519	N	3.46041	0.873548	-1.18357	2.93066	N	No Signal (-)	11.0074	1.5378	78.7904	N	1.3441	-2.439	3.03153	N	2.53873	0.354674	18.172	N	0.76	0.02	4.18	11.09(1.55,79.39)	11.01(1.56,77.67)	11.01(9.11)	3.46(-1.18)	1.34(-2.44)	11.01(1.54)
<18	Gastrointestinal disorders	10017947	Gastrointestinal ulceration and perforation	10018027	Gastric ulcers and perforation	10017847	1	130	559	2025285	2025975	27.8696	3.88945	199.698	N	27.6645	3.9192	195.276	N	25.6619	N	4.78748	0.948209	-1.11107	3.00749	N	No Signal	27.6169	3.85418	197.887	Y	1.48409	-2.29901	3.17152	N	2.79741	0.390403	20.0447	N	0.76	0.02	4.18	27.87(3.89,199.70)	27.66(3.92,195.28)	27.66(25.66)	4.79(-1.11)	1.48(-2.30)	27.62(3.85)
<18	Gastrointestinal disorders	10017947	Gastrointestinal haemorrhages NEC	10017959	Non-site specific gastrointestinal haemorrhages	10017958	1	130	5504	2020340	2025975	2.8236	0.394676	20.2006	N	2.80968	0.398673	19.8014	N	1.16855	N	1.49024	0.557735	-1.49831	2.61378	N	No Signal (-)	2.80935	0.392684	20.0987	N	0.809356	-2.97374	2.49678	N	1.75243	0.244951	12.5373	N	0.76	0.02	4.18	2.82(0.39,20.20)	2.81(0.40,19.80)	2.81(1.17)	1.49(-1.50)	0.81(-2.97)	2.81(0.39)
<18	Vascular disorders	10047065	Vascular infections and inflammations	10082207	Vasculitides NEC	10047113	1	130	455	2025389	2025975	34.2416	4.7768	245.454	N	33.9878	4.81308	240.007	N	31.9542	N	5.08387	0.957671	-1.10243	3.01777	N	No Signal	33.9155	4.73131	243.116	Y	1.5023	-2.2808	3.18973	N	2.83294	0.395204	20.3074	N	0.76	0.02	4.18	34.24(4.78,245.45)	33.99(4.81,240.01)	33.99(31.95)	5.08(-1.10)	1.50(-2.28)	33.92(4.73)
<18	Blood and lymphatic system disorders	10005329	White blood cell disorders	10047954	Neutropenias	10029355	1	130	12788	2013056	2025975	1.2109	0.169275	8.6622	N	1.20929	0.171608	8.52172	N	0.0364502	N	0.274146	0.125545	-1.93029	2.18138	N	No Signal (-)	1.20928	0.169047	8.65056	N	0.17686	-3.60624	1.86429	N	1.13042	0.158024	8.08646	N	0.76	0.02	4.18	1.21(0.17,8.66)	1.21(0.17,8.52)	1.21(0.04)	0.27(-1.93)	0.18(-3.61)	1.21(0.17)
<18	Eye disorders	10015919	Eye disorders NEC	10015917	Ocular disorders NEC	10030032	1	130	4925	2020919	2025975	3.15645	0.441193	22.5824	N	3.13999	0.445533	22.1298	N	1.46172	N	1.65056	0.598356	-1.45773	2.65444	N	No Signal	3.13956	0.438831	22.4615	N	0.87388	-2.90922	2.56131	N	1.83258	0.256149	13.111	N	0.76	0.02	4.18	3.16(0.44,22.58)	3.14(0.45,22.13)	3.14(1.46)	1.65(-1.46)	0.87(-2.91)	3.14(0.44)
NS	Product issues	10077536	Product quality, supply, distribution, manufacturing and quality system issues	10077537	Product physical issues	10069219	1	173	35691	19347880	19383745	3.13349	0.438877	22.3725	N	3.12123	0.442126	22.0346	N	1.44424	N	1.64209	0.597013	-1.45495	2.64897	N	No Signal (-)	3.12117	0.437151	22.2845	N	0.870576	-2.91252	2.558	N	1.82839	0.256085	13.0544	N	0.57	0.01	3.16	3.13(0.44,22.37)	3.12(0.44,22.03)	3.12(1.44)	1.64(-1.45)	0.87(-2.91)	3.12(0.44)
NS	Metabolism and nutrition disorders	10027433	Appetite and general nutritional disorders	10003018	Appetite disorders	10003022	1	173	81684	19301887	19383745	1.36589	0.19131	9.75204	N	1.36379	0.193186	9.62765	N	0.0974503	N	0.447617	0.203007	-1.84892	2.25494	N	No Signal	1.36379	0.191015	9.737	N	0.282494	-3.50061	1.96992	N	1.2163	0.170357	8.68397	N	0.57	0.01	3.16	1.37(0.19,9.75)	1.36(0.19,9.63)	1.36(0.10)	0.45(-1.85)	0.28(-3.50)	1.36(0.19)
NS	Infections and infestations	10021881	Infections - pathogen unspecified	10021879	Central nervous system and spinal infections	10007935	1	173	6370	19377201	19383745	17.5835	2.46244	125.558	N	17.4882	2.47691	123.475	N	15.5481	N	4.1281	0.919305	-1.13292	2.97153	N	No Signal (-)	17.4856	2.44873	124.859	Y	1.42872	-2.35438	3.11615	N	2.69208	0.377005	19.2233	N	0.57	0.01	3.16	17.58(2.46,125.56)	17.49(2.48,123.48)	17.49(15.55)	4.13(-1.13)	1.43(-2.35)	17.49(2.45)
NS	Investigations	10022891	Protein and chemistry analyses NEC	10037000	Protein analyses NEC	10036998	1	173	13328	19370243	19383745	8.40086	1.17657	59.9832	N	8.35833	1.18391	59.0091	N	6.48194	N	3.06312	0.836056	-1.216	2.88811	N	No Signal	8.35778	1.17054	59.6756	N	1.27544	-2.50766	2.96287	N	2.42073	0.339031	17.2843	N	0.57	0.01	3.16	8.40(1.18,59.98)	8.36(1.18,59.01)	8.36(6.48)	3.06(-1.22)	1.28(-2.51)	8.36(1.17)
NS	Investigations	10022891	Cardiac and vascular investigations (excl enzyme tests)	10007512	Heart rate and pulse investigations	10053103	1	173	46622	19336949	19383745	2.39746	0.33579	17.1172	N	2.38943	0.338467	16.8683	N	0.809867	N	1.25665	0.493165	-1.55878	2.54511	N	No Signal (-)	2.3894	0.334661	17.0597	N	0.707586	-3.07551	2.39501	N	1.63307	0.228729	11.6597	N	0.57	0.01	3.16	2.40(0.34,17.12)	2.39(0.34,16.87)	2.39(0.81)	1.26(-1.56)	0.71(-3.08)	2.39(0.33)
NS	Nervous system disorders	10029205	Mental impairment disorders	10057167	Memory loss (excl dementia)	10027177	1	173	72740	19310831	19383745	1.53455	0.214932	10.9562	N	1.53148	0.216939	10.8115	N	0.185135	N	0.614919	0.271663	-1.78027	2.3236	N	No Signal	1.53147	0.214501	10.9342	N	0.379612	-3.40349	2.06704	N	1.30099	0.18222	9.28869	N	0.57	0.01	3.16	1.53(0.21,10.96)	1.53(0.22,10.81)	1.53(0.19)	0.61(-1.78)	0.38(-3.40)	1.53(0.21)
NS	Injury, poisoning and procedural complications	10022117	Medication errors and other product use errors and issues	10079145	Product confusion errors and issues	10079148	1	173	7495	19376076	19383745	14.9434	2.09275	106.703	N	14.8632	2.10518	104.939	N	12.9338	N	3.8935	0.905515	-1.14666	2.95769	N	No Signal (-)	14.8614	2.08127	106.118	Y	1.40281	-2.38029	3.09023	N	2.64416	0.370303	18.8807	N	0.57	0.01	3.16	14.94(2.09,106.70)	14.86(2.11,104.94)	14.86(12.93)	3.89(-1.15)	1.40(-2.38)	14.86(2.08)
NS	Musculoskeletal and connective tissue disorders	10028395	Joint disorders	10023213	Spondyloarthropathies	10052775	1	173	6071	19377500	19383745	18.4498	2.58373	131.745	N	18.3495	2.59888	129.557	N	16.4064	N	4.19744	0.922992	-1.12925	2.97523	N	No Signal	18.3466	2.56929	131.009	Y	1.43569	-2.34741	3.12311	N	2.70511	0.378827	19.3165	N	0.57	0.01	3.16	18.45(2.58,131.75)	18.35(2.60,129.56)	18.35(16.41)	4.20(-1.13)	1.44(-2.35)	18.35(2.57)
NS	Musculoskeletal and connective tissue disorders	10028395	Musculoskeletal and connective tissue disorders NEC	10028393	Musculoskeletal and connective tissue conditions NEC	10080711	1	173	66902	19316669	19383745	1.66896	0.233758	11.9159	N	1.66512	0.235869	11.7549	N	0.266593	N	0.735617	0.318307	-1.73363	2.37024	N	No Signal (-)	1.66511	0.233218	11.8884	N	0.446723	-3.33638	2.13415	N	1.36294	0.190896	9.731	N	0.57	0.01	3.16	1.67(0.23,11.92)	1.67(0.24,11.75)	1.67(0.27)	0.74(-1.73)	0.45(-3.34)	1.67(0.23)
NS	Congenital, familial and genetic disorders	10010331	Neurological disorders congenital	10029299	Central nervous system disorders congenital NEC	10009713	1	173	4407	19379164	19383745	25.4183	3.55939	181.516	N	25.2779	3.57995	178.487	N	23.3175	N	4.65949	0.943687	-1.10868	2.99605	N	No Signal	25.2724	3.53897	180.475	Y	1.47508	-2.30802	3.16251	N	2.78	0.389291	19.8525	N	0.57	0.01	3.16	25.42(3.56,181.52)	25.28(3.58,178.49)	25.28(23.32)	4.66(-1.11)	1.48(-2.31)	25.27(3.54)
NS	Respiratory, thoracic and mediastinal disorders	10038738	Respiratory tract signs and symptoms	10079101	Respiratory signs and symptoms NEC	10027698	1	173	2308	19381263	19383745	48.54	6.79583	346.703	N	48.2668	6.83433	340.88	N	46.273	N	5.59235	0.970222	-1.08256	3.023	N	No Signal (-)	48.2464	6.75471	344.605	Y	1.52636	-2.25674	3.21379	N	2.88059	0.403296	20.575	N	0.57	0.01	3.16	48.54(6.80,346.70)	48.27(6.83,340.88)	48.27(46.27)	5.59(-1.08)	1.53(-2.26)	48.25(6.75)
NS	Respiratory, thoracic and mediastinal disorders	10038738	Respiratory disorders NEC	10038716	Coughing and associated symptoms	10011233	1	173	101260	19282311	19383745	1.10072	0.154169	7.85874	N	1.10014	0.155839	7.76638	N	0.00916241	N	0.137681	0.0632496	-1.98867	2.11517	N	No Signal	1.10014	0.154088	7.8546	N	0.0903126	-3.69279	1.77774	N	1.0646	0.149111	7.6009	N	0.57	0.01	3.16	1.10(0.15,7.86)	1.10(0.16,7.77)	1.10(0.01)	0.14(-1.99)	0.09(-3.69)	1.10(0.15)
NS	Respiratory, thoracic and mediastinal disorders	10038738	Upper respiratory tract disorders (excl infections)	10046304	Pharyngeal disorders (excl infections and neoplasms)	10034823	1	173	12239	19371332	19383745	9.14887	1.28132	65.3245	N	9.10204	1.28925	64.2601	N	7.21587	N	3.18608	0.848772	-1.2033	2.90084	N	No Signal (-)	9.10138	1.27467	64.9854	N	1.29838	-2.48472	2.98581	N	2.45953	0.344463	17.5614	N	0.57	0.01	3.16	9.15(1.28,65.32)	9.10(1.29,64.26)	9.10(7.22)	3.19(-1.20)	1.30(-2.48)	9.10(1.27)
NS	Respiratory, thoracic and mediastinal disorders	10038738	Upper respiratory tract disorders (excl infections)	10046304	Laryngeal spasm, oedema and obstruction	10023855	1	173	2574	19380997	19383745	43.5233	6.09372	310.857	N	43.2789	6.12834	305.639	N	41.2914	N	5.43504	0.966832	-1.08586	3.01952	N	No Signal	43.2625	6.05721	308.994	Y	1.51976	-2.26334	3.20719	N	2.86744	0.401472	20.4801	N	0.57	0.01	3.16	43.52(6.09,310.86)	43.28(6.13,305.64)	43.28(41.29)	5.44(-1.09)	1.52(-2.26)	43.26(6.06)
NS	Psychiatric disorders	10037175	Deliria (incl confusion)	10012221	Confusion and disorientation	10010301	1	173	49611	19333960	19383745	2.25267	0.315511	16.0834	N	2.24547	0.318076	15.852	N	0.692567	N	1.167	0.466023	-1.58592	2.51797	N	No Signal (-)	2.24544	0.314499	16.0319	N	0.666047	-3.11705	2.35347	N	1.58672	0.222238	11.3288	N	0.57	0.01	3.16	2.25(0.32,16.08)	2.25(0.32,15.85)	2.25(0.69)	1.17(-1.59)	0.67(-3.12)	2.25(0.31)
NS	Neoplasms benign, malignant and unspecified (incl cysts and polyps)	10029104	Miscellaneous and site unspecified neoplasms malignant and unspecified	10027655	Neoplasms malignant site unspecified NEC	10029105	1	173	75506	19308065	19383745	1.47813	0.207029	10.5534	N	1.47538	0.208992	10.4154	N	0.153767	N	0.561078	0.25008	-1.80185	2.30201	N	No Signal	1.47537	0.206644	10.5337	N	0.348873	-3.43423	2.0363	N	1.27357	0.178378	9.09287	N	0.57	0.01	3.16	1.48(0.21,10.55)	1.48(0.21,10.42)	1.48(0.15)	0.56(-1.80)	0.35(-3.43)	1.48(0.21)
NS	Skin and subcutaneous tissue disorders	10040785	Epidermal and dermal conditions	10014982	Bullous conditions	10006555	1	173	33295	19350276	19383745	3.3594	0.470517	23.9855	N	3.34584	0.473942	23.6203	N	1.6475	N	1.74234	0.62081	-1.43116	2.67278	N	No Signal (-)	3.34577	0.468608	23.8882	N	0.908903	-2.8742	2.59633	N	1.87762	0.262979	13.4058	N	0.57	0.01	3.16	3.36(0.47,23.99)	3.35(0.47,23.62)	3.35(1.65)	1.74(-1.43)	0.91(-2.87)	3.35(0.47)
NS	General disorders and administration site conditions	10018065	General system disorders NEC	10018073	Inflammations	10021950	1	173	15859	19367712	19383745	7.05922	0.98868	50.4031	N	7.02439	0.99498	49.591	N	5.17066	N	2.8123	0.806927	-1.2451	2.85896	N	No Signal	7.02401	0.98375	50.1517	N	1.22349	-2.55961	2.91092	N	2.33511	0.327044	16.6728	N	0.57	0.01	3.16	7.06(0.99,50.40)	7.02(0.99,49.59)	7.02(5.17)	2.81(-1.25)	1.22(-2.56)	7.02(0.98)
NS	General disorders and administration site conditions	10018065	General system disorders NEC	10018073	Adverse effect absent	10001424	1	173	100560	19283011	19383745	1.10842	0.155248	7.91374	N	1.10779	0.156923	7.82044	N	0.0105436	N	0.147689	0.0680205	-1.9839	2.11994	N	No Signal (-)	1.10779	0.15516	7.90928	N	0.0967609	-3.68634	1.78419	N	1.06937	0.149779	7.63495	N	0.57	0.01	3.16	1.11(0.16,7.91)	1.11(0.16,7.82)	1.11(0.01)	0.15(-1.98)	0.10(-3.69)	1.11(0.16)
NS	General disorders and administration site conditions	10018065	General system disorders NEC	10018073	Asthenic conditions	10003550	1	173	503825	18879746	19383745	0.216606	0.0303386	1.54648	N	0.221108	0.0313211	1.56089	N	2.817	N	-2.17717	-1.47213	-3.52404	0.579774	N	No Signal	0.22111	0.0309694	1.57864	N	-1.74348	-5.52658	-0.0560575	N	0.298648	0.0418297	2.13223	N	0.57	0.01	3.16	0.22(0.03,1.55)	0.22(0.03,1.56)	0.22(2.82)	-2.18(-3.52)	-1.74(-5.53)	0.22(0.03)
NS	General disorders and administration site conditions	10018065	General system disorders NEC	10018073	General signs and symptoms NEC	10018072	1	173	466477	18917094	19383745	0.234411	0.0328325	1.6736	N	0.238811	0.0338287	1.68587	N	2.48605	N	-2.06605	-1.38169	-3.4336	0.670222	N	No Signal (-)	0.238813	0.033449	1.70503	N	-1.64382	-5.42692	0.043606	N	0.320008	0.0448215	2.28473	N	0.57	0.01	3.16	0.23(0.03,1.67)	0.24(0.03,1.69)	0.24(2.49)	-2.07(-3.43)	-1.64(-5.43)	0.24(0.03)
NS	Pregnancy, puerperium and perinatal conditions	10036585	Abortions and stillbirth	10000211	Stillbirth and foetal death	10053173	1	173	5392	19378179	19383745	20.7738	2.90914	148.344	N	20.6602	2.92609	145.875	N	18.7103	N	4.36853	0.931401	-1.12088	2.98368	N	No Signal	20.6566	2.89271	147.506	Y	1.45163	-2.33147	3.13906	N	2.73518	0.38303	19.5316	N	0.57	0.01	3.16	20.77(2.91,148.34)	20.66(2.93,145.88)	20.66(18.71)	4.37(-1.12)	1.45(-2.33)	20.66(2.89)
NS	Pregnancy, puerperium and perinatal conditions	10036585	Neonatal and perinatal conditions	10028920	Gestational age and weight conditions	10018208	1	173	27442	19356129	19383745	4.07715	0.571041	29.1103	N	4.05946	0.575024	28.6584	N	2.30899	N	2.02125	0.680649	-1.37133	2.73263	N	No Signal (-)	4.05935	0.568549	28.9832	N	1.00705	-2.77605	2.69447	N	2.0098	0.28149	14.3496	N	0.57	0.01	3.16	4.08(0.57,29.11)	4.06(0.58,28.66)	4.06(2.31)	2.02(-1.37)	1.01(-2.78)	4.06(0.57)
NS	Renal and urinary disorders	10038359	Renal disorders (excl nephropathies)	10038430	Renal structural abnormalities and trauma	10038529	1	173	1427	19382144	19383745	78.5112	10.9891	560.923	N	78.0658	11.0508	551.477	N	76.0309	N	6.28562	0.981506	-1.07182	3.03483	N	No Signal	78.0118	10.9192	557.354	Y	1.54844	-2.23466	3.23587	N	2.92501	0.409408	20.8977	N	0.57	0.01	3.16	78.51(10.99,560.92)	78.07(11.05,551.48)	78.07(76.03)	6.29(-1.07)	1.55(-2.23)	78.01(10.92)
NS	Renal and urinary disorders	10038359	Nephropathies	10029149	Nephritis NEC	10029137	1	173	6202	19377369	19383745	18.06	2.52915	128.961	N	17.9619	2.544	126.82	N	16.0201	N	4.16665	0.921375	-1.13086	2.97361	N	No Signal (-)	17.9592	2.51504	128.242	Y	1.43263	-2.35047	3.12006	N	2.69939	0.378027	19.2756	N	0.57	0.01	3.16	18.06(2.53,128.96)	17.96(2.54,126.82)	17.96(16.02)	4.17(-1.13)	1.43(-2.35)	17.96(2.52)
NS	Reproductive system and breast disorders	10038604	Sexual function and fertility disorders	10013356	Sexual function and fertility disorders NEC	10013357	1	173	7461	19376110	19383745	15.0115	2.10229	107.19	N	14.931	2.11477	105.417	N	13.0012	N	3.90005	0.90593	-1.14625	2.95811	N	No Signal	14.9291	2.09075	106.602	Y	1.40358	-2.37952	3.09101	N	2.64558	0.370502	18.8909	N	0.57	0.01	3.16	15.01(2.10,107.19)	14.93(2.11,105.42)	14.93(13.00)	3.90(-1.15)	1.40(-2.38)	14.93(2.09)
NS	Reproductive system and breast disorders	10038604	Menstrual cycle and uterine bleeding disorders	10013326	Menstruation with increased bleeding	10027342	1	173	9647	19373924	19383745	11.6086	1.62578	82.889	N	11.5476	1.63561	81.5275	N	9.63801	N	3.52939	0.879498	-1.17262	2.93161	N	No Signal (-)	11.5465	1.61709	82.4459	N	1.3545	-2.4286	3.04192	N	2.55708	0.358119	18.2584	N	0.57	0.01	3.16	11.61(1.63,82.89)	11.55(1.64,81.53)	11.55(9.64)	3.53(-1.17)	1.35(-2.43)	11.55(1.62)
NS	Gastrointestinal disorders	10017947	Gastrointestinal stenosis and obstruction	10018008	Gastric and pyloric stenosis and obstruction	10017752	1	173	451	19383120	19383745	248.428	34.7206	1777.52	N	247.006	34.9136	1747.52	N	244.474	N	7.94522	0.994112	-1.06227	3.05049	N	No Signal	246.462	34.4458	1763.45	Y	1.5733	-2.2098	3.26073	N	2.97585	0.415908	21.2924	N	0.57	0.01	3.16	248.43(34.72,1777.52)	247.01(34.91,1747.52)	247.01(244.47)	7.95(-1.06)	1.57(-2.21)	246.46(34.45)
NS	Gastrointestinal disorders	10017947	Gastrointestinal conditions NEC	10017943	Gastrointestinal disorders NEC	10017948	1	173	53712	19329859	19383745	2.08023	0.29136	14.8523	N	2.07402	0.29379	14.6416	N	0.557712	N	1.05242	0.429596	-1.62235	2.48154	N	No Signal (-)	2.074	0.290487	14.8078	N	0.610933	-3.17217	2.29836	N	1.52725	0.213908	10.9041	N	0.57	0.01	3.16	2.08(0.29,14.85)	2.07(0.29,14.64)	2.07(0.56)	1.05(-1.62)	0.61(-3.17)	2.07(0.29)
NS	Gastrointestinal disorders	10017947	Gastrointestinal inflammatory conditions	10017969	Gastrointestinal inflammatory disorders NEC	10017921	1	173	7765	19375806	19383745	14.4236	2.01996	102.991	N	14.3464	2.03199	101.29	N	12.4195	N	3.84244	0.902225	-1.14994	2.95439	N	No Signal	14.3447	2.00892	102.428	Y	1.39666	-2.38644	3.08408	N	2.63291	0.368729	18.8003	N	0.57	0.01	3.16	14.42(2.02,102.99)	14.35(2.03,101.29)	14.35(12.42)	3.84(-1.15)	1.40(-2.39)	14.34(2.01)
NS	Vascular disorders	10047065	Vascular disorders NEC	10047066	Peripheral vascular disorders NEC	10034638	1	173	66430	19317141	19383745	1.68086	0.235425	12.0009	N	1.67695	0.237545	11.8384	N	0.274207	N	0.745831	0.322144	-1.72979	2.37408	N	No Signal (-)	1.67694	0.234875	11.9729	N	0.452288	-3.33081	2.13971	N	1.36821	0.191634	9.7686	N	0.57	0.01	3.16	1.68(0.24,12.00)	1.68(0.24,11.84)	1.68(0.27)	0.75(-1.73)	0.45(-3.33)	1.68(0.23)
NS	Vascular disorders	10047065	Vascular hypertensive disorders	10057166	Vascular hypertensive disorders NEC	10020774	1	173	63869	19319702	19383745	1.74849	0.244897	12.4837	N	1.74419	0.24707	12.3131	N	0.318568	N	0.80255	0.343148	-1.70879	2.39508	N	No Signal	1.74418	0.244293	12.4529	N	0.482862	-3.30024	2.17029	N	1.39751	0.195738	9.97784	N	0.57	0.01	3.16	1.75(0.24,12.48)	1.74(0.25,12.31)	1.74(0.32)	0.80(-1.71)	0.48(-3.30)	1.74(0.24)
NS	Vascular disorders	10047065	Decreased and nonspecific blood pressure disorders and shock	10011954	Circulatory collapse and shock	10009193	1	173	9438	19374133	19383745	11.8658	1.66179	84.7257	N	11.8033	1.67183	83.3331	N	9.89182	N	3.56098	0.882004	-1.17011	2.93412	N	No Signal (-)	11.8022	1.65289	84.2716	N	1.35912	-2.42398	3.04655	N	2.56529	0.359267	18.317	N	0.57	0.01	3.16	11.87(1.66,84.73)	11.80(1.67,83.33)	11.80(9.89)	3.56(-1.17)	1.36(-2.42)	11.80(1.65)
NS	Blood and lymphatic system disorders	10005329	White blood cell disorders	10047954	Eosinophilic disorders	10052828	1	173	2423	19381148	19383745	46.236	6.47338	330.239	N	45.976	6.5101	324.694	N	43.9851	N	5.52223	0.968755	-1.08399	3.0215	N	No Signal	45.9574	6.43438	328.25	Y	1.52351	-2.25959	3.21093	N	2.87489	0.402506	20.5338	N	0.57	0.01	3.16	46.24(6.47,330.24)	45.98(6.51,324.69)	45.98(43.99)	5.52(-1.08)	1.52(-2.26)	45.96(6.43)
NS	Blood and lymphatic system disorders	10005329	Coagulopathies and bleeding diatheses (excl thrombocytopenic)	10064477	Coagulopathies	10053567	1	173	8532	19375039	19383745	13.1264	1.83832	93.728	N	13.0567	1.84934	92.1831	N	11.1369	N	3.70656	0.892919	-1.15922	2.94506	N	No Signal (-)	13.0553	1.82837	93.2202	N	1.37933	-2.40377	3.06675	N	2.60147	0.36433	18.5756	N	0.57	0.01	3.16	13.13(1.84,93.73)	13.06(1.85,92.18)	13.06(11.14)	3.71(-1.16)	1.38(-2.40)	13.06(1.83)
NS	Eye disorders	10015919	Vision disorders	10047518	Visual impairment and blindness (excl colour blindness)	10080708	1	173	83612	19299959	19383745	1.33426	0.18688	9.52622	N	1.33234	0.188731	9.40565	N	0.0832585	N	0.413961	0.188626	-1.8633	2.24055	N	No Signal	1.33234	0.18661	9.51248	N	0.262388	-3.52071	1.94981	N	1.19946	0.167999	8.56378	N	0.57	0.01	3.16	1.33(0.19,9.53)	1.33(0.19,9.41)	1.33(0.08)	0.41(-1.86)	0.26(-3.52)	1.33(0.19)
NS	Eye disorders	10015919	Vision disorders	10047518	Visual disorders NEC	10047541	1	173	53343	19330228	19383745	2.09466	0.293381	14.9553	N	2.08837	0.295823	14.7429	N	0.568766	N	1.06236	0.432836	-1.61911	2.48478	N	No Signal (-)	2.08835	0.292497	14.9102	N	0.615807	-3.16729	2.30323	N	1.53241	0.214632	10.941	N	0.57	0.01	3.16	2.09(0.29,14.96)	2.09(0.30,14.74)	2.09(0.57)	1.06(-1.62)	0.62(-3.17)	2.09(0.29)
NS	Eye disorders	10015919	Ocular sensory symptoms NEC	10030064	Ocular sensation disorders	10030063	1	173	11889	19371682	19383745	9.41837	1.31907	67.2489	N	9.36999	1.3272	66.152	N	7.48068	N	3.22794	0.852883	-1.19919	2.90496	N	No Signal	9.36929	1.31219	66.8985	N	1.30583	-2.47727	2.99326	N	2.47226	0.346246	17.6524	N	0.57	0.01	3.16	9.42(1.32,67.25)	9.37(1.33,66.15)	9.37(7.48)	3.23(-1.20)	1.31(-2.48)	9.37(1.31)
NS	Eye disorders	10015919	Eye disorders NEC	10015917	Ocular disorders NEC	10030032	1	173	54558	19329013	19383745	2.04788	0.286829	14.6213	N	2.04186	0.289235	14.4146	N	0.533101	N	1.02987	0.422194	-1.62975	2.47414	N	No Signal (-)	2.04184	0.285983	14.5782	N	0.599821	-3.18328	2.28725	N	1.51553	0.212267	10.8205	N	0.57	0.01	3.16	2.05(0.29,14.62)	2.04(0.29,14.41)	2.04(0.53)	1.03(-1.63)	0.60(-3.18)	2.04(0.29)
NS	Eye disorders	10015919	Eye disorders NEC	10015917	Lacrimation disorders	10072989	1	173	25896	19357675	19383745	4.3209	0.605179	30.8507	N	4.30182	0.609351	30.3694	N	2.53757	N	2.1049	0.696878	-1.3551	2.74886	N	No Signal	4.30169	0.602489	30.7135	N	1.03413	-2.74897	2.72155	N	2.04787	0.286822	14.6216	N	0.57	0.01	3.16	4.32(0.61,30.85)	4.30(0.61,30.37)	4.30(2.54)	2.10(-1.36)	1.03(-2.75)	4.30(0.60)
NS	Eye disorders	10015919	Ocular neuromuscular disorders	10030061	Ocular nerve and muscle disorders	10030059	1	173	4398	19379173	19383745	25.4703	3.56668	181.888	N	25.3297	3.58727	178.852	N	23.3691	N	4.66244	0.943799	-1.10857	2.99616	N	No Signal (-)	25.3241	3.54621	180.844	Y	1.4753	-2.3078	3.16273	N	2.78041	0.389349	19.8555	N	0.57	0.01	3.16	25.47(3.57,181.89)	25.33(3.59,178.85)	25.33(23.37)	4.66(-1.11)	1.48(-2.31)	25.32(3.55)
≥65	Metabolism and nutrition disorders	10027433	Protein and amino acid metabolism disorders NEC	10037008	Protein metabolism disorders NEC	10037009	1	105	3745	12007668	12011519	30.5364	4.26033	218.873	N	30.2577	4.30061	212.884	N	28.2921	N	4.91886	0.952631	-1.10717	3.01243	N	No Signal	30.2499	4.22037	216.82	Y	1.4926	-2.2905	3.18002	N	2.81395	0.392593	20.1693	N	0.94	0.02	5.14	30.54(4.26,218.87)	30.26(4.30,212.88)	30.26(28.29)	4.92(-1.11)	1.49(-2.29)	30.25(4.22)
≥65	Metabolism and nutrition disorders	10027433	Electrolyte and fluid balance conditions	10014412	Potassium imbalance	10036451	1	105	30503	11980910	12011519	3.74074	0.522015	26.8061	N	3.71489	0.528128	26.1308	N	1.98906	N	1.89328	0.653194	-1.40613	2.71252	N	No Signal (-)	3.7148	0.518394	26.6201	N	0.963544	-2.81956	2.65097	N	1.95009	0.272133	13.9743	N	0.94	0.02	5.14	3.74(0.52,26.81)	3.71(0.53,26.13)	3.71(1.99)	1.89(-1.41)	0.96(-2.82)	3.71(0.52)
≥65	Metabolism and nutrition disorders	10027433	Acid-base disorders	10000485	Metabolic acidoses (excl diabetic acidoses)	10027416	1	105	21395	11990018	12011519	5.33726	0.744796	38.2471	N	5.29634	0.752945	37.2553	N	3.49121	N	2.40494	0.748303	-1.31105	2.80766	N	No Signal	5.29614	0.739058	37.9525	N	1.12277	-2.66033	2.8102	N	2.17765	0.303883	15.6052	N	0.94	0.02	5.14	5.34(0.74,38.25)	5.30(0.75,37.26)	5.30(3.49)	2.40(-1.31)	1.12(-2.66)	5.30(0.74)
[truncated: 50 more rows]

## Sheet: HLGT High Level Group
Subgroup Stratification	System Organ Class (SOC) Name	System Organ Class (SOC) Code	High Level Group Term (HLGT) Name	High Level Group Term (HLGT) Code	a (Target Drug - Target Report)	b (Target Drug - Other Report)	c (Other Drug - Target Report)	d (Other Drug - Other Report)	N (Total)	ROR Value (Reporting Odds Ratio)	ROR 95% CI Lower Limit	ROR 95% CI Upper Limit	ROR Signal (Y=Yes, N=No)	PRR Value (Proportional Reporting Ratio)	PRR 95% CI Lower Limit	PRR 95% CI Upper Limit	PRR Signal (Y=Yes, N=No)	Chi-Square	MHRA (aka PRR method) Signal (Y=Yes, N=No)	IC Value (Information Component)	EIC Value (Empirical IC)	IC 95% CI Lower Limit (IC025)	IC 95% CI Upper Limit	IC Signal (Y=Yes, N=No)	IC Signal Strength	EBGM Value (Empirical Bayes Geometric Mean)	EBGM 95% CI Lower Limit	EBGM 95% CI Upper Limit	EBGM Signal (Y=Yes, N=No)	IC Value (Exact Method)	IC 95% CI Lower Limit (Exact Method)	IC 95% CI Upper Limit (Exact Method)	IC Signal (Exact Method) (Y=Yes, N=No)	ROR Value (Noren et al.)	ROR 95% CI Lower Limit (Noren et al.)	ROR 95% CI Upper Limit (Noren et al.)	ROR Signal (Noren et al.) (Y=Yes, N=No)	Proportion (Binomial Ratio)	95% CI Lower Limit (Binomial Proportion, Clopper-Pearson Exact)	95% CI Upper Limit (Binomial Proportion, Clopper-Pearson Exact)	ROR (95% Confidence Interval)	PRR (95% Confidence Interval)	PRR (Chi-Square)	IC (IC025)	IC (IC025) (Noren et al.)	EBGM (EBGM05)
[truncated: 268 more rows]

[truncated: 3 more sheets: SOC System Organ Class, SMQ Standardised MedDra Analysi, Corresponding PTs under SMQ]
